# Supplementary material for: Expanding the mutational and clinical spectrum of Chinese intellectual disability patients with two novel CTCF variants
Source: Front Pediatr. 2023 Aug 17;11:1195862. doi: 10.3389/fped.2023.1195862 (PMC10469948; doi:10.3389/fped.2023.1195862)
Supplement: Supplementary file 2 [file Table2.xlsx]

## Sheet: Supplementary Table S1
Supplementary Table S1. Differentially expressed genes in the patients.
hgncSymbol	geneID	pValue	adjusted p-value	log(fold-change)	Average Expression
HSPB6	ENSG00000004776.12	3.2e-06	0.000576862	2.56302	-0.488088
ARHGAP33	ENSG00000004777.18	0.000686312	0.016609	-1.3134	2.37276
SLC25A13	ENSG00000004864.13	2.85e-06	0.000540949	1.0801	1.37946
ITGA3	ENSG00000005884.17	0.000776898	0.0182142	-2.74799	0.150575
TNFRSF12A	ENSG00000006327.13	5.99e-05	0.00371187	1.78486	1.07997
MAP3K9	ENSG00000006432.15	0.00194781	0.0321233	-1.41656	0.310105
BAIAP2L1	ENSG00000006453.13	0.00333453	0.0444284	1.22412	-0.721028
IFRD1	ENSG00000006652.13	0.00242322	0.0367242	1.11981	5.48241
GAS7	ENSG00000007237.18	2.76e-05	0.0023116	-1.12105	6.79385
TKTL1	ENSG00000007350.16	4.09e-09	4.73e-06	2.28218	2.1503
SPAG9	ENSG00000008294.20	0.000345821	0.011003	1.07264	4.9474
PLAUR	ENSG00000011422.11	0.00395218	0.0491146	1.28151	6.69302
POLR3B	ENSG00000013503.9	0.00147598	0.0279769	-2.76028	-0.29188
COX15	ENSG00000014919.12	2.72e-08	2.04e-05	-1.20119	3.35242
BID	ENSG00000015475.18	2.76e-05	0.0023116	1.37025	5.26821
SLC11A1	ENSG00000018280.16	0.00218395	0.0342464	1.18012	9.52619
SNAPC1	ENSG00000023608.4	0.00112002	0.0230333	1.16303	0.367539
RRAGD	ENSG00000025039.14	0.00269998	0.0394272	1.04266	3.46008
IFNGR1	ENSG00000027697.14	2.07e-05	0.00194354	1.15296	7.05366
LCP2	ENSG00000043462.11	0.00213255	0.0338878	1.02979	6.97891
MCF2L2	ENSG00000053524.12	8.66e-07	0.000262606	1.67811	1.71572
ATP9A	ENSG00000054793.13	0.00151693	0.0283015	-1.67729	2.89247
USP36	ENSG00000055483.19	2.44e-05	0.00214689	-1.08895	4.43922
SLC2A3	ENSG00000059804.15	0.00119536	0.0242026	1.1996	10.0386
ATP2C2	ENSG00000064270.12	0.000141994	0.00663223	2.90273	0.242617
GSTO2	ENSG00000065621.14	0.00110426	0.0229083	1.1778	-0.92902
STAG3	ENSG00000066923.17	0.000995834	0.0215724	-1.05188	4.01411
NEDD4	ENSG00000069869.16	0.00180858	0.0307999	-2.1221	0.894764
UBE2D1	ENSG00000072401.14	5.67e-05	0.00358309	1.23181	4.59008
LLGL2	ENSG00000073350.13	0.00345755	0.0455069	-1.02765	3.50482
MAP3K13	ENSG00000073803.13	2.88e-05	0.00235591	1.1611	1.61083
SCARF1	ENSG00000074660.15	0.00270251	0.0394272	1.98982	3.06103
DUSP13	ENSG00000079393.20	0.00016652	0.0072862	2.74721	-0.901447
ORC1	ENSG00000085840.12	0.00310027	0.0425325	1.06829	0.0179091
MGST2	ENSG00000085871.8	0.00158995	0.0287603	-1.84048	1.93515
NME8	ENSG00000086288.11	0.00212589	0.0338575	1.09295	1.25329
SIGLEC1	ENSG00000088827.12	0.00185065	0.0311442	2.21945	1.25041
OAS1	ENSG00000089127.12	0.00311819	0.0427372	1.48218	3.77567
RBM41	ENSG00000089682.16	0.00144207	0.0275632	-1.53615	-0.547186
LTBP4	ENSG00000090006.17	1.37e-05	0.00143406	-1.14443	3.94922
IRAK3	ENSG00000090376.10	0.00215952	0.0341071	1.27366	6.56695
FLT3LG	ENSG00000090554.12	4.54e-05	0.00314264	-1.03919	3.50658
ZNF268	ENSG00000090612.20	0.000157186	0.00713158	-2.14407	0.10714
NAT14	ENSG00000090971.4	0.00212414	0.0338575	-1.4294	0.0625455
SEMA6A	ENSG00000092421.16	0.00345459	0.0455069	-2.28508	-0.807574
TBC1D2	ENSG00000095383.19	0.00296391	0.0415414	1.22523	4.68645
GADD45B	ENSG00000099860.8	0.00355634	0.0461676	1.3813	6.44875
LRP5L	ENSG00000100068.12	0.00098064	0.0213405	1.11708	1.7784
CABP7	ENSG00000100314.3	0.00257508	0.0382949	-1.39061	1.09226
CSF2RB	ENSG00000100368.13	0.00026109	0.00951811	1.25483	6.57958
HIF1A	ENSG00000100644.16	0.000470429	0.013148	1.14227	6.29463
RAB5IF	ENSG00000101084.17	4.31e-05	0.00302538	1.0438	6.39149
RASSF2	ENSG00000101265.15	5.09e-06	0.000775515	1.04578	7.85125
JAG1	ENSG00000101384.12	0.000253915	0.00939023	1.17958	0.215398
BMX	ENSG00000102010.14	6.95e-05	0.0041476	2.25312	2.19651
PIM2	ENSG00000102096.9	0.000672048	0.0163537	1.24804	5.56332
FLT1	ENSG00000102755.11	1.17e-05	0.00128416	2.04821	-0.109765
CRISPLD2	ENSG00000103196.11	0.000210384	0.00840003	1.44875	5.19407
MEFV	ENSG00000103313.12	0.00175992	0.0304444	1.10868	6.23331
AQP9	ENSG00000103569.9	0.000271895	0.00967661	1.45851	8.67449
BMF	ENSG00000104081.13	0.000816477	0.0187234	1.08407	3.09813
CSPP1	ENSG00000104218.14	9.35e-05	0.00506766	-1.21913	0.259439
NBN	ENSG00000104320.13	9.78e-07	0.000284438	1.42661	3.43886
ASAH1	ENSG00000104763.18	5.6e-05	0.00356068	1.08565	7.3051
MAP4K1	ENSG00000104814.12	4.91e-07	0.000168523	-1.0697	4.59597
TJP3	ENSG00000105289.14	0.000372949	0.0115817	-2.83318	-0.503421
PLIN3	ENSG00000105355.8	6.12e-05	0.0037605	1.06471	6.00735
RASA4	ENSG00000105808.17	0.00402647	0.0495196	-1.00173	4.25821
NAMPT	ENSG00000105835.11	0.000652371	0.0161628	1.47956	9.79252
TTC26	ENSG00000105948.13	0.000667253	0.0163537	1.55696	-0.749797
TFEC	ENSG00000105967.15	2.06e-07	9.06e-05	1.84486	1.55514
MEGF9	ENSG00000106780.8	1.72e-05	0.00168861	1.24151	6.31223
SHB	ENSG00000107338.9	5.43e-05	0.00353318	1.30515	0.162545
GATA3	ENSG00000107485.16	0.000195771	0.00799386	-1.32192	1.92376
PPIF	ENSG00000108179.13	0.00268677	0.0393599	1.08327	4.60889
CPD	ENSG00000108582.11	9.29e-05	0.00506542	1.48801	6.26011
UNC119	ENSG00000109103.11	0.000352773	0.0110758	1.27028	5.58617
FOLR3	ENSG00000110203.8	0.00054314	0.0144709	2.67858	4.83965
CAMKK2	ENSG00000110931.18	1.29e-05	0.00138199	1.16437	6.46966
OAS3	ENSG00000111331.12	0.000255176	0.00939023	2.08385	2.75231
TDP2	ENSG00000111802.13	0.00161691	0.0291102	1.08034	5.01611
MAK	ENSG00000111837.11	0.000801163	0.0185514	1.16507	1.80789
SOD2	ENSG00000112096.17	0.00375671	0.0476831	1.14942	8.74324
CD83	ENSG00000112149.9	0.00162025	0.0291237	1.10987	2.28298
TREML2	ENSG00000112195.8	0.000342698	0.010928	1.35777	4.94019
VEGFA	ENSG00000112715.21	0.000160658	0.00718541	2.02295	4.60762
HBEGF	ENSG00000113070.7	1.98e-06	0.000429768	1.82705	1.87059
SEC24A	ENSG00000113615.12	0.0001665	0.0072862	1.22144	3.04885
PFKFB4	ENSG00000114268.11	2.42e-05	0.00214689	1.20823	5.75795
HEMK1	ENSG00000114735.9	0.000363433	0.0113356	-1.05841	2.85326
ABHD14B	ENSG00000114779.19	1.44e-07	7.07e-05	-1.01499	4.31599
IFIH1	ENSG00000115267.6	0.00169982	0.0299229	1.19559	1.85526
GCA	ENSG00000115271.10	0.000514799	0.0140037	1.24335	7.35054
GNLY	ENSG00000115523.16	0.000132822	0.00641776	-1.85946	6.9576
PLEKHB2	ENSG00000115762.16	1.43e-07	7.07e-05	1.01642	5.45229
PLEK	ENSG00000115956.9	0.000544249	0.0144734	1.15463	7.74952
PHF13	ENSG00000116273.5	7.43e-05	0.00437878	1.05918	2.59783
RNF19B	ENSG00000116514.16	0.00177037	0.0304444	1.04788	4.81961
NCF2	ENSG00000116701.14	1.44e-05	0.00145918	1.28906	8.80664
PLA2G4A	ENSG00000116711.9	2.9e-08	2.06e-05	2.14353	0.144423
PHTF1	ENSG00000116793.15	0.000289282	0.00990195	1.00353	3.68299
CD58	ENSG00000116815.15	3.95e-07	0.000148256	1.0775	3.19749
IRF6	ENSG00000117595.11	8.64e-05	0.00488049	1.72654	-1.21803
SPP1	ENSG00000118785.13	5.13e-08	3.49e-05	3.98072	-0.126544
NR4A3	ENSG00000119508.17	2.33e-06	0.000488218	1.8632	0.0267696
SLC17A5	ENSG00000119899.12	1.91e-06	0.000424574	1.10101	2.01826
CXorf21	ENSG00000120280.5	0.000257092	0.00942052	1.14334	2.48535
RNF170	ENSG00000120925.15	0.00130301	0.0256195	-1.47294	1.0495
TNFRSF8	ENSG00000120949.14	0.00109088	0.0228251	1.23055	2.07959
CCRL2	ENSG00000121797.9	0.00305868	0.0422742	1.28328	2.00581
SRGN	ENSG00000122862.4	0.00153724	0.0283502	1.05156	9.56493
ACOT9	ENSG00000123130.16	1.43e-05	0.00145136	1.15914	4.03413
SNAI1	ENSG00000124216.3	9.9e-05	0.00526637	1.97114	0.228317
PAIP2B	ENSG00000124374.8	5.68e-05	0.00358309	1.35271	-0.202062
SIRT5	ENSG00000124523.15	0.0027802	0.0400961	-1.31352	2.68474
AHNAK	ENSG00000124942.13	0.000438287	0.0127237	-1.33889	6.55529
C3	ENSG00000125730.16	0.000637014	0.0159298	1.86283	1.12007
SH2D3A	ENSG00000125731.12	0.000178265	0.00754002	1.02296	2.23097
TNFSF14	ENSG00000125735.10	0.00200984	0.0327749	1.3185	4.76385
VASP	ENSG00000125753.13	8.1e-06	0.00105877	1.08899	8.33196
GZF1	ENSG00000125812.15	1.49e-06	0.000371577	1.56323	3.62139
ZNF133	ENSG00000125846.15	0.00271759	0.039527	-1.44241	1.12336
ZNF436	ENSG00000125945.14	0.000993881	0.0215628	-1.08108	0.116521
ID1	ENSG00000125968.8	0.00164074	0.0292705	1.21344	-0.28547
TMEM53	ENSG00000126106.13	5.36e-06	0.000787435	-1.99708	1.0222
IFI6	ENSG00000126709.14	0.00136046	0.0264197	2.09027	3.9349
OMG	ENSG00000126861.4	0.000107737	0.00560467	1.24844	0.658207
TIMM8A	ENSG00000126953.6	0.0013289	0.0259126	-1.52243	-0.618898
TICAM1	ENSG00000127666.9	0.00147011	0.0279399	1.03231	3.34332
LIF	ENSG00000128342.4	4.53e-10	9.23e-07	3.72699	0.567307
APOBEC3A	ENSG00000128383.12	0.000108398	0.00561856	1.81201	6.72482
DOCK4	ENSG00000128512.20	0.000322732	0.010551	1.88402	1.74133
LRRC4	ENSG00000128594.7	1.25e-05	0.00135359	1.42299	3.41246
CHRNA10	ENSG00000129749.3	9.09e-06	0.00113634	1.23948	-0.00177066
STARD8	ENSG00000130052.13	0.00349675	0.0458957	1.16025	1.5431
APOC1	ENSG00000130208.9	9.58e-06	0.00115776	3.47885	-1.58673
SCO2	ENSG00000130489.14	0.000117505	0.00591844	1.29663	3.96133
GDF15	ENSG00000130513.6	8.27e-05	0.0047723	1.72549	-0.675593
ZNF557	ENSG00000130544.11	0.00328152	0.0440856	-1.17026	0.439984
HELZ2	ENSG00000130589.16	0.000444198	0.012828	1.24876	5.17873
SLC6A6	ENSG00000131389.17	2.52e-06	0.000513412	1.42306	7.53805
MGAT1	ENSG00000131446.16	0.000303367	0.0100797	1.02882	7.3247
PTPRE	ENSG00000132334.16	0.000462894	0.0130914	1.09028	6.44775
NXT1	ENSG00000132661.3	0.000117957	0.00592028	1.04973	2.13104
RIN2	ENSG00000132669.13	0.000369024	0.0114848	1.65632	1.16054
PPP1R3D	ENSG00000132825.6	3.02e-05	0.00243222	1.17677	3.41108
USPL1	ENSG00000132952.11	0.000170201	0.00732943	1.03861	2.71164
SLC2A11	ENSG00000133460.19	0.000105581	0.0055329	-1.35387	1.12216
C1QTNF6	ENSG00000133466.13	0.00288215	0.04089	-1.28141	1.96286
SORT1	ENSG00000134243.11	0.000621311	0.0157303	1.21453	5.70005
RSAD2	ENSG00000134321.11	0.000492597	0.0135726	2.18593	1.46896
CMPK2	ENSG00000134326.11	0.000633284	0.015911	1.6397	0.532347
DSC2	ENSG00000134755.15	0.00355629	0.0461676	1.29669	3.28924
SDS	ENSG00000135094.10	0.000336203	0.0108593	2.27518	-0.986494
HILPDA	ENSG00000135245.9	0.00121918	0.0245107	2.09992	3.05326
CD63	ENSG00000135404.11	3.29e-05	0.00256518	1.06682	7.76563
PLXNC1	ENSG00000136040.8	5.9e-05	0.0036737	1.09007	6.86319
SUCLA2	ENSG00000136143.15	0.000202335	0.00814905	-1.00956	1.46695
ABHD17C	ENSG00000136379.11	0.000377279	0.0116907	1.30225	-0.309609
SKIL	ENSG00000136603.13	7.61e-05	0.00444318	1.08948	2.61998
TOR1B	ENSG00000136816.15	4.2e-07	0.000153346	1.46794	3.43837
CDK5RAP2	ENSG00000136861.17	0.001905	0.0315743	-1.08103	5.74161
SLC31A2	ENSG00000136867.10	0.00152189	0.0283322	1.00628	5.05249
SLC31A1	ENSG00000136868.10	0.00106795	0.0225519	1.23264	3.64031
FRS3	ENSG00000137218.10	0.000341711	0.010928	-2.23785	0.0749379
FAM8A1	ENSG00000137414.5	8.22e-06	0.00106554	1.05381	4.79325
IFI44L	ENSG00000137959.15	0.000286663	0.00990195	2.26143	1.12952
IFI44	ENSG00000137965.10	0.000617226	0.0157177	1.9956	1.39024
RBP4	ENSG00000138207.13	0.00232397	0.035666	-6.24792	-0.845739
SLC40A1	ENSG00000138449.10	6.86e-06	0.000939806	-1.19098	4.93317
PARP9	ENSG00000138496.16	0.00230435	0.0355094	1.01329	5.44685
PPCDC	ENSG00000138621.11	0.00123251	0.0246745	1.0494	3.43682
ARHGAP24	ENSG00000138639.17	0.00278203	0.0400961	-1.12472	2.8617
SNRPF	ENSG00000139343.10	0.00014652	0.00671544	-1.10143	1.95636
SYCP3	ENSG00000139351.14	0.000289681	0.00990195	-5.33341	-1.02579
SLC15A4	ENSG00000139370.11	0.00305733	0.0422742	1.28773	5.49469
CDH24	ENSG00000139880.19	0.00292333	0.0411956	-1.77876	-1.11962
TLE3	ENSG00000140332.15	0.000409528	0.0121711	1.20254	7.21706
ABHD2	ENSG00000140526.17	0.000532418	0.0142921	1.03046	6.32785
SKAP1	ENSG00000141293.15	3.43e-05	0.00263153	-1.403	3.29399
PIK3R5	ENSG00000141506.13	0.000106419	0.00555639	1.04639	6.72557
EIF4A3	ENSG00000141543.10	0.000289257	0.00990195	1.33322	5.23475
ZCCHC2	ENSG00000141664.9	0.000157601	0.00713158	1.2191	3.3908
VAV1	ENSG00000141968.7	4.28e-06	0.000677419	1.11138	6.47484
COL6A2	ENSG00000142173.14	0.000178064	0.00754002	-1.58687	3.754
RGL1	ENSG00000143344.15	0.000593647	0.0153852	1.68267	1.03137
CAMKMT	ENSG00000143919.14	1.73e-05	0.00168861	-2.41911	-0.106836
FAHD2B	ENSG00000144199.11	0.00187323	0.0313837	-1.73035	0.215111
GRIP2	ENSG00000144596.12	5.88e-08	3.67e-05	1.97366	-0.292546
ROPN1L	ENSG00000145491.11	8.4e-05	0.00480459	1.14068	3.00499
TBC1D7	ENSG00000145979.17	0.000794438	0.0185031	1.08241	2.59321
ATP6V1B2	ENSG00000147416.10	5.11e-06	0.000775515	1.33362	7.48834
CCDC25	ENSG00000147419.17	0.00155517	0.0284563	-1.01357	1.58397
PLIN2	ENSG00000147872.9	0.00183303	0.0310161	1.55179	6.93108
TMCO3	ENSG00000150403.17	4.72e-05	0.00321928	1.05859	4.5359
ACSL1	ENSG00000151726.13	0.00151397	0.0282833	1.49498	9.46938
GLT1D1	ENSG00000151948.11	1.13e-06	0.000315188	1.46307	6.32236
SETBP1	ENSG00000152217.18	0.00173942	0.0302731	-1.62097	1.00867
CD96	ENSG00000153283.12	1.44e-06	0.000365905	-1.19861	4.04895
SDHAF4	ENSG00000154079.5	3.7e-06	0.000606547	-3.67212	-0.691548
LY96	ENSG00000154589.6	0.00168219	0.0297863	1.27991	2.46911
CEP170P1	ENSG00000154608.14	3.47e-05	0.00263675	1.85373	-0.582628
TSEN2	ENSG00000154743.17	3.78e-05	0.0027907	-2.60919	-0.339711
KLF10	ENSG00000155090.14	0.00384116	0.0484299	1.25021	3.55638
SAMSN1	ENSG00000155307.18	0.000228768	0.00886103	1.28731	5.74423
SETD9	ENSG00000155542.11	0.00156606	0.0285506	1.33282	-0.937956
SLA	ENSG00000155926.13	0.00134871	0.0262631	1.01412	7.66702
N6AMT1	ENSG00000156239.11	0.00152255	0.0283322	-2.36537	-0.691843
RWDD2B	ENSG00000156253.6	0.00339354	0.0448774	-1.18943	0.196998
TDRD9	ENSG00000156414.18	0.00235931	0.0360833	1.65658	2.56029
ST3GAL2	ENSG00000157350.12	1.72e-05	0.00168861	1.23133	5.46748
AUTS2	ENSG00000158321.16	0.00274299	0.0397747	-1.4333	2.33575
CATIP	ENSG00000158428.3	3.3e-05	0.00256518	1.63698	1.16051
B4GALT5	ENSG00000158470.5	0.00112145	0.0230333	1.05663	6.08864
NCF1	ENSG00000158517.13	0.00111689	0.0230093	1.23104	8.18686
FCER1G	ENSG00000158869.10	0.000194162	0.00799386	1.08737	8.51769
TOMM40L	ENSG00000158882.14	0.000407046	0.0121711	1.18992	2.97143
IFNGR2	ENSG00000159128.14	0.00052418	0.0141509	1.23002	6.56864
ALDH4A1	ENSG00000159423.16	0.000482523	0.0134072	1.21974	1.60477
ZNF230	ENSG00000159882.12	4.97e-07	0.000168523	1.43847	1.94556
ZNF222	ENSG00000159885.13	2.17e-07	9.09e-05	1.26705	-0.0224992
RALGDS	ENSG00000160271.15	0.000272227	0.00967661	1.22919	5.38261
LY6E	ENSG00000160932.10	0.00276608	0.0400193	1.43379	5.26546
AK4	ENSG00000162433.14	0.000465985	0.0131009	1.6545	-0.399654
SLC25A34	ENSG00000162461.7	0.000380878	0.0117108	1.05436	-0.651296
SCNN1D	ENSG00000162572.20	0.00280788	0.0403649	-1.09137	0.74263
OMA1	ENSG00000162600.11	0.000568607	0.0149262	-2.0858	1.60975
SLC22A15	ENSG00000163393.12	0.000387694	0.0118686	1.08809	3.1656
MNDA	ENSG00000163563.7	0.000776921	0.0182142	1.18815	8.42746
PRKCD	ENSG00000163932.13	5.39e-06	0.000787435	1.06346	6.95312
FBXO8	ENSG00000164117.13	0.000220439	0.00867993	-1.09727	1.04187
PDSS2	ENSG00000164494.11	0.00385603	0.0484374	-1.07399	0.763942
PTTG1	ENSG00000164611.12	0.00396449	0.0491263	-1.23213	1.48413
INTS4P1	ENSG00000164669.13	2.77e-05	0.0023116	-4.31643	-1.24935
BRI3	ENSG00000164713.9	2.65e-05	0.00225885	1.12754	6.38193
LMTK2	ENSG00000164715.5	0.000203544	0.00814978	1.11346	3.59217
ABCA1	ENSG00000165029.15	0.0039381	0.0490251	1.62692	3.59757
C9orf64	ENSG00000165118.14	0.000363297	0.0113356	-3.14823	-0.0981139
NCF1C	ENSG00000165178.9	0.0030592	0.0422742	1.16522	7.23009
CARD19	ENSG00000165233.17	0.000313995	0.0103364	1.27157	6.05809
NUDT5	ENSG00000165609.12	0.00118451	0.0240696	-1.09451	4.54578
CLEC4E	ENSG00000166523.7	8.77e-05	0.00488212	1.73139	6.07517
CLEC4D	ENSG00000166527.7	9.08e-05	0.00501561	1.71241	3.82398
STX3	ENSG00000166900.16	0.000130628	0.00633323	1.18243	6.03077
C15orf48	ENSG00000166920.12	0.00124682	0.0248911	2.37474	-1.54987
C15orf39	ENSG00000167173.18	0.00337173	0.0446661	1.00582	6.51189
NOD2	ENSG00000167207.13	0.00313336	0.0428217	1.45667	4.57937
AC011511.1	ENSG00000167807.15	0.00403881	0.0496286	-1.95447	0.168751
ADAL	ENSG00000168803.15	0.000299923	0.0100797	-2.11524	-0.852507
MAP2K1	ENSG00000169032.9	5.47e-05	0.00354584	1.08078	4.53172
CCDC126	ENSG00000169193.11	1.91e-07	8.78e-05	1.10344	1.21299
CXCL8	ENSG00000169429.10	0.00041364	0.0122578	2.65441	4.35755
METTL15	ENSG00000169519.20	8.63e-05	0.00488049	-2.62643	-0.209842
LRRC45	ENSG00000169683.7	0.00324594	0.0437312	-1.05231	2.22492
ZNF282	ENSG00000170265.11	0.000955863	0.020897	-1.03062	3.61741
CEL	ENSG00000170835.14	0.0016014	0.0289308	1.58891	-0.354621
TSEN34	ENSG00000170892.10	3.42e-06	0.000579869	1.33939	5.85333
FPR2	ENSG00000171049.8	0.00186897	0.0313785	1.37129	6.17288
FPR1	ENSG00000171051.8	5.74e-05	0.00358927	1.34724	9.67553
MBOAT1	ENSG00000172197.10	0.000380632	0.0117108	1.29019	1.26928
CLEC7A	ENSG00000172243.17	0.00282853	0.0404392	1.32665	5.64541
CTSW	ENSG00000172543.7	0.000960793	0.0209726	-1.31998	5.66927
OLR1	ENSG00000173391.8	0.000347984	0.0110226	2.52775	0.63924
PEAK1	ENSG00000173517.10	0.00127784	0.0253329	-1.01945	2.4036
HSPB7	ENSG00000173641.17	0.000457976	0.013004	-6.19229	-0.744785
SPDYE2B	ENSG00000173678.14	0.00148501	0.0281107	-4.14382	-0.486271
CEP19	ENSG00000174007.7	0.00399897	0.0493091	-4.46905	1.66298
AC026271.1	ENSG00000174977.8	5.27e-06	0.000787435	-2.97499	-1.00956
LONRF3	ENSG00000175556.16	0.000329453	0.0106971	1.69516	0.376433
ZNF613	ENSG00000176024.17	0.000296097	0.0100518	-3.21773	-0.548148
BNIP3	ENSG00000176171.11	0.00355236	0.0461676	1.06781	2.67383
B3GNT5	ENSG00000176597.11	1.84e-06	0.000424574	1.73529	2.99665
TMEM80	ENSG00000177042.14	0.000184132	0.00771946	-1.03047	2.81263
FAM210A	ENSG00000177150.12	0.00027543	0.00974188	1.53629	1.23217
JUN	ENSG00000177606.6	0.00162492	0.0291708	-1.13509	5.28726
ACAD9	ENSG00000177646.18	0.00063403	0.015911	-1.03626	2.51474
CEP295NL	ENSG00000178404.9	0.00227563	0.0351995	1.195	1.4579
DHFR2	ENSG00000178700.7	0.00147503	0.0279769	-2.45553	-0.836283
AL590139.1	ENSG00000179101.5	0.00213804	0.0339372	-3.90942	3.25759
EGR3	ENSG00000179388.8	1.9e-06	0.000424574	2.32846	-0.14576
APOBEC3B	ENSG00000179750.15	8.34e-05	0.00479102	1.75729	3.38214
PIK3CD-AS1	ENSG00000179840.5	0.000167129	0.0072862	1.14914	0.487043
HERC2P3	ENSG00000180229.12	1.39e-05	0.00143833	1.89721	0.93721
C11orf71	ENSG00000180425.11	0.00021194	0.00843002	-1.05835	1.36767
FUT7	ENSG00000180549.7	0.00315206	0.0429922	1.13347	4.78145
WRB	ENSG00000182093.15	9.76e-10	1.39e-06	1.32915	1.47878
TSEN54	ENSG00000182173.12	9.52e-05	0.00510176	-1.01883	3.6314
PLCXD1	ENSG00000182378.13	2.84e-05	0.00234096	1.21288	2.63366
ADGRG3	ENSG00000182885.16	0.00193658	0.0320231	1.21314	8.33164
GLUD2	ENSG00000182890.4	0.00270519	0.0394272	-3.75668	-1.71928
MCEMP1	ENSG00000183019.7	0.000609236	0.015621	1.74634	6.85902
ARHGEF37	ENSG00000183111.11	0.00085583	0.0194252	1.37799	-0.7498
KREMEN1	ENSG00000183762.12	0.000266229	0.00962298	1.75042	4.73348
C9orf66	ENSG00000183784.7	2.15e-10	6.14e-07	1.76658	-0.559303
ST6GALNAC3	ENSG00000184005.10	0.000287659	0.00990195	-2.75369	1.5014
DENND5A	ENSG00000184014.7	0.00171427	0.0300919	1.00733	6.31179
FAM120C	ENSG00000184083.11	0.00212073	0.0338575	-1.58284	-0.393778
SOCS3	ENSG00000184557.4	0.00387842	0.0485938	1.24656	6.662
H1FX	ENSG00000184897.5	0.000167726	0.00728893	-1.27401	6.06174
MAFF	ENSG00000185022.11	8.76e-10	1.39e-06	1.99251	3.15776
ANO9	ENSG00000185101.12	0.000773459	0.0182142	-1.15623	3.44706
SIGIRR	ENSG00000185187.12	5.02e-06	0.000775515	-1.02721	5.19413
SMYD3	ENSG00000185420.18	0.00221563	0.0345532	-1.07092	0.928715
IRF7	ENSG00000185507.20	0.00364742	0.0466868	1.10697	5.82603
ZBTB3	ENSG00000185670.7	1.11e-05	0.00122912	-3.73672	-0.422407
IFIT1	ENSG00000185745.9	7.56e-05	0.00443364	2.77979	1.37503
CCDC30	ENSG00000186409.15	0.00280917	0.0403649	-2.53407	-0.436249
BCDIN3D	ENSG00000186666.5	0.000913492	0.0202818	-1.52445	0.12846
ISG15	ENSG00000187608.9	8.71e-05	0.00488049	2.40532	3.28691
SOWAHD	ENSG00000187808.4	0.00023941	0.00914892	1.35739	0.846472
ARL4C	ENSG00000188042.7	2.15e-09	2.78e-06	-1.48758	5.52545
DCUN1D3	ENSG00000188215.9	7e-05	0.00415861	1.08186	2.28428
RUFY4	ENSG00000188282.12	0.000224209	0.00875581	1.87777	-1.08425
PLSCR1	ENSG00000188313.12	0.00330313	0.0441677	1.15274	5.28256
CHM	ENSG00000188419.13	0.00023329	0.00896312	-1.82503	0.79493
BTBD8	ENSG00000189195.12	4.28e-05	0.00302249	1.83615	-1.62908
SPATS2L	ENSG00000196141.13	0.001542	0.0283502	1.32277	0.648966
TPK1	ENSG00000196511.14	0.00184312	0.0311278	-1.21957	2.76871
ADH1B	ENSG00000196616.13	0.00352531	0.0460856	-7.31185	0.263435
LAMB3	ENSG00000196878.14	0.000255606	0.00939023	1.89208	0.736919
HIST3H2BB	ENSG00000196890.4	9.47e-05	0.00509386	1.87292	-1.30596
PGAP1	ENSG00000197121.14	0.000160807	0.00718541	1.26258	-0.851141
SLC22A4	ENSG00000197208.5	2.38e-05	0.00213344	1.31404	4.28242
EIF4BP6	ENSG00000197258.5	0.000604095	0.0155992	1.0517	2.2434
IL27	ENSG00000197272.2	2.1e-07	9.06e-05	2.28059	-1.46124
PELI1	ENSG00000197329.11	0.00323302	0.0436811	1.13995	5.43502
CPLANE1	ENSG00000197603.13	0.000298501	0.0100797	-1.82971	0.0371661
ZNF841	ENSG00000197608.11	0.00108661	0.0227772	-1.00519	1.37868
DNAH10	ENSG00000197653.15	0.00406813	0.049876	-5.02412	-0.490047
SIRPA	ENSG00000198053.11	3.64e-06	0.000602926	1.34517	6.93034
CACNA1E	ENSG00000198216.11	0.00384411	0.0484299	1.57406	1.68831
FKBP1C	ENSG00000198225.5	0.00142645	0.0274024	-2.39229	2.5241
ASPH	ENSG00000198363.17	0.000565169	0.0148932	1.155	5.15378
TXNRD1	ENSG00000198431.15	8.04e-06	0.00105877	1.12681	4.45515
TMEM184B	ENSG00000198792.12	0.000490355	0.0135719	1.0415	4.6579
GK	ENSG00000198814.12	0.000954205	0.0208957	1.25436	5.5088
CD3E	ENSG00000198851.9	2.35e-05	0.00212953	-1.2639	5.86042
LINC00862	ENSG00000203721.6	0.00056338	0.0148932	2.12429	-1.80778
AL645568.1	ENSG00000203739.3	0.00089246	0.0200333	-2.45853	0.319392
ZDHHC18	ENSG00000204160.11	0.000247957	0.00932554	1.15307	7.57593
C9orf129	ENSG00000204352.3	0.00130308	0.0256195	-4.39057	-1.8273
HLA-C	ENSG00000204525.16	0.00381129	0.0481614	3.18383	9.62186
TRIM10	ENSG00000204613.10	0.000191306	0.00790399	1.18782	1.38957
CD177P1	ENSG00000204933.3	8.31e-07	0.000257451	7.47143	-1.29006
SPDYE2	ENSG00000205238.9	0.00148708	0.0281126	-4.16937	-0.462765
TMEM170B	ENSG00000205269.5	8.64e-06	0.00108945	1.39729	3.86451
C17orf107	ENSG00000205710.3	0.000317649	0.0104327	1.26707	1.19113
TRBC1	ENSG00000211751.9	2.54e-05	0.00219572	-1.26536	5.09413
TRBC2	ENSG00000211772.11	0.000138609	0.00658579	-1.16224	5.84536
TRAV13-1	ENSG00000211788.2	0.000554478	0.0147179	1.41088	-1.37031
IGHV1-2	ENSG00000211934.3	0.000285429	0.00990195	-4.12434	0.273525
AL137145.1	ENSG00000212743.2	0.00385691	0.0484374	1.21578	1.12386
PVRIG	ENSG00000213413.2	0.000181233	0.00764289	-1.3493	3.59912
RPSAP54	ENSG00000213621.3	4.6e-09	4.73e-06	-6.04248	2.24488
GTF2H4	ENSG00000213780.10	0.000136195	0.00653642	-1.18776	1.53209
AC098614.1	ENSG00000213846.5	4.46e-05	0.00310162	1.25301	-0.495949
KCTD11	ENSG00000213859.5	8.43e-05	0.00480459	1.45414	1.82316
TUBAP2	ENSG00000214391.3	1.26e-07	6.83e-05	-6.81113	0.0289215
C10orf105	ENSG00000214688.5	1.1e-05	0.00122912	1.98765	3.55443
BASP1-AS1	ENSG00000215196.4	6.65e-08	3.79e-05	2.16606	-1.7651
C1orf167	ENSG00000215910.7	0.00241521	0.0367242	1.32215	-0.160047
AL133268.1	ENSG00000219682.4	0.000271437	0.00967661	-4.53979	-1.37138
RPSAP45	ENSG00000219773.1	2.08e-14	9.88e-11	-6.43984	-0.241633
HMSD	ENSG00000221887.5	1.24e-06	0.00033358	1.86701	-1.52694
AF230666.1	ENSG00000223697.3	5.19e-05	0.00341097	1.19904	-0.925602
RPSAP18	ENSG00000224261.2	1.29e-06	0.00033528	-4.31724	-0.275941
INE1	ENSG00000224975.1	0.0035269	0.0460856	1.36588	-0.716005
CATIP-AS1	ENSG00000225062.1	6.6e-06	0.000913951	2.0166	-0.342865
PSME2P2	ENSG00000225131.2	6.07e-07	0.000201225	-3.45838	-0.798401
DYNC1I2P1	ENSG00000225137.1	2.31e-05	0.00212953	-4.75885	-1.47147
RBMS1P1	ENSG00000225422.4	3.27e-10	7.77e-07	2.5929	-0.911824
MIAT	ENSG00000225783.7	0.000836931	0.0190874	-1.59487	5.94394
TLK2P1	ENSG00000226049.3	1.02e-08	9.73e-06	1.75853	-0.366655
AHCTF1P1	ENSG00000226121.2	0.0019324	0.0319912	-2.39921	0.976246
ENTPD1-AS1	ENSG00000226688.6	0.000255009	0.00939023	-3.28551	0.713714
RPL23AP74	ENSG00000227694.1	3.31e-05	0.00256518	-3.94424	0.17032
AC005000.1	ENSG00000228532.4	0.000437313	0.0127237	-2.70349	-1.68647
AC072022.1	ENSG00000228804.5	6.57e-06	0.000913951	-7.0379	0.0686999
AC026403.1	ENSG00000229119.3	0.00339398	0.0448774	-3.92315	3.47394
EIF4A1P10	ENSG00000229132.2	0.000635463	0.015919	1.15242	0.443443
PRDX3P1	ENSG00000229598.1	6.23e-15	4.44e-11	3.94116	-1.7255
NAMPTP1	ENSG00000229644.6	0.000223629	0.00875581	1.56899	7.76346
AL391825.1	ENSG00000229808.1	0.00265406	0.0389608	1.70571	-1.22756
YWHAZP3	ENSG00000229932.3	2.75e-06	0.000530497	-5.4395	-1.07854
RPL10P6	ENSG00000230076.1	0.000392956	0.011994	-5.17535	-1.25131
ACBD6	ENSG00000230124.7	1.9e-06	0.000424574	-1.73401	3.47657
AL450405.1	ENSG00000230202.1	0.000216704	0.00855649	2.44074	3.84952
TCEA1P2	ENSG00000230409.3	0.000352078	0.0110758	1.16203	-0.648322
Z97180.1	ENSG00000231686.1	1.03e-06	0.00029345	-4.64475	-0.783437
AL589935.1	ENSG00000232295.7	1.9e-06	0.000424574	1.75238	0.231369
AC245595.1	ENSG00000232527.7	2.56e-08	2.03e-05	-6.59655	-0.392032
HCG25	ENSG00000232940.5	0.000757336	0.0179618	-1.20739	1.22763
AC097523.1	ENSG00000233045.1	0.000171721	0.00737261	-5.10593	-0.997514
PFN1P1	ENSG00000233328.3	0.000226772	0.00880763	-4.91948	-1.09919
Z83844.2	ENSG00000233360.4	0.00315392	0.0429922	1.31059	-0.918237
EIF4HP1	ENSG00000233830.2	0.0016948	0.0299229	-2.0289	0.692356
RPS28	ENSG00000233927.4	3.4e-06	0.000579869	-1.0341	6.91147
C5orf58	ENSG00000234511.9	0.000400074	0.0121333	1.93227	-0.295083
BIN2P1	ENSG00000234568.3	0.000282766	0.00990195	-4.31713	-1.87299
XRCC6P2	ENSG00000234825.3	1.63e-06	0.000400843	-4.95274	-0.842576
AC009495.3	ENSG00000235192.1	7.38e-05	0.00436656	1.69229	-1.01177
TSPY26P	ENSG00000235217.6	0.00184546	0.0311304	1.01662	-0.540911
SUMO2P1	ENSG00000235238.1	0.00308015	0.0423379	-4.44461	-1.80344
AC116049.1	ENSG00000236562.4	5.92e-08	3.67e-05	-7.79374	0.593354
RANP1	ENSG00000236603.2	7.5e-06	0.000998734	-3.45215	-0.876358
CDC42P6	ENSG00000237350.1	0.000454639	0.0129666	-3.38677	-0.0234038
AC116366.2	ENSG00000238160.1	1.29e-07	6.83e-05	1.83759	-0.723371
AC011979.1	ENSG00000239470.3	0.00130992	0.0256478	-3.94921	0.304522
AC026877.1	ENSG00000240809.1	0.00388641	0.0485938	-4.06429	-2.14331
PLEKHO2	ENSG00000241839.9	4.44e-07	0.000158351	1.327	6.80501
AC020636.1	ENSG00000243273.1	0.000134791	0.00649092	-5.58212	-1.82589
TNFRSF6B	ENSG00000243509.5	0.00144255	0.0275632	-1.41005	-0.0644014
HNRNPKP4	ENSG00000243547.1	0.00353372	0.0460856	1.1004	-0.553641
RPL21P120	ENSG00000244582.2	0.000612784	0.0156815	-4.82677	-1.16576
ARAP1-AS2	ENSG00000245148.2	0.00130536	0.0256197	1.6069	0.454193
MIR210HG	ENSG00000247095.2	3.09e-05	0.00246129	2.76694	-0.652216
AC069368.1	ENSG00000249240.2	5.37e-05	0.00351219	1.72312	2.71721
REELD1	ENSG00000250673.2	0.000266022	0.00962298	1.56051	-0.980793
RNPS1P1	ENSG00000250896.1	3.54e-05	0.00266744	-3.07815	-0.691147
AC131392.2	ENSG00000251158.1	0.00131696	0.0257503	-3.31977	5.53452
RTN3P1	ENSG00000251333.3	1.31e-11	4.68e-08	-6.5709	-0.413739
LINC01094	ENSG00000251442.5	0.00130669	0.0256197	1.54908	-0.461962
AC105339.2	ENSG00000252690.3	0.000452158	0.0129494	-2.61789	-0.99254
C8orf88	ENSG00000253250.2	0.000782722	0.01829	-3.72312	-1.00659
AC115837.1	ENSG00000253341.1	0.000626889	0.0158154	-6.45955	0.396092
CSNK2A3	ENSG00000254598.2	5.92e-10	1.06e-06	-5.72196	-0.605426
AC080023.2	ENSG00000254719.1	1.51e-07	7.15e-05	-5.45676	-1.50121
AC067930.5	ENSG00000255050.1	0.00362077	0.0466388	1.57355	2.21661
SMIM35	ENSG00000255274.9	0.000884777	0.0199634	1.19956	-0.775945
AP000943.3	ENSG00000255929.5	0.00232178	0.035666	1.67725	-0.730479
AC005840.2	ENSG00000256433.2	1.86e-08	1.66e-05	1.86679	-2.07871
AP002784.2	ENSG00000256745.1	0.00111705	0.0230093	-3.26188	-1.19766
BCDIN3D-AS1	ENSG00000258057.5	3.32e-06	0.000577682	-3.30517	-1.91797
AC022826.2	ENSG00000258677.2	0.000337495	0.0108593	1.18992	-0.293752
AC004846.2	ENSG00000258944.1	1.46e-05	0.00146279	1.43771	-0.588851
AL110118.2	ENSG00000259066.5	0.00024109	0.00916523	-2.88429	-0.879042
AC124068.1	ENSG00000259948.2	0.00166758	0.0295643	1.15122	3.27716
AC093752.3	ENSG00000260091.1	0.00286187	0.0407117	-5.56495	-0.47917
AC026464.3	ENSG00000260371.1	0.00210554	0.0337597	-2.38204	-1.49512
AL118516.1	ENSG00000260708.1	0.000142392	0.00663223	1.26577	0.374133
LINC02555	ENSG00000260943.1	0.000302937	0.0100797	1.87881	-1.59422
AC116913.1	ENSG00000261351.2	1.42e-05	0.00145136	1.19406	1.51763
AL359752.1	ENSG00000261662.1	0.0004263	0.0125732	1.22446	-1.0709
ZNF234	ENSG00000263002.7	0.000341977	0.010928	-2.65352	-0.5692
ROCK1P1	ENSG00000263006.6	1.1e-05	0.00122912	1.04951	1.66559
AC025682.1	ENSG00000263766.5	0.000984704	0.0213963	1.3121	0.0817208
AC104564.5	ENSG00000265625.1	0.000246534	0.00929654	-3.36232	0.137353
NARF-IT1	ENSG00000266236.1	2.94e-06	0.00054514	2.51946	-1.57147
TBC1D3P1-DHX40P1	ENSG00000267104.2	0.00181186	0.030819	1.03194	-0.585914
AC003070.1	ENSG00000267344.1	0.00370878	0.0472009	-4.3933	-1.34761
GEMIN7-AS1	ENSG00000267348.2	0.000189178	0.00788137	1.55417	-1.52292
UPK3BL1	ENSG00000267368.1	0.000159046	0.00717418	-1.44622	4.86188
AC008569.1	ENSG00000267379.1	1.1e-05	0.00122912	-7.06159	0.0430859
AC092069.1	ENSG00000267458.1	5.03e-17	7.17e-13	-6.86547	0.0712722
AC105052.3	ENSG00000267645.5	0.000176128	0.00751656	-1.29339	5.05917
LUZP6	ENSG00000267697.1	0.000885147	0.0199634	-4.98999	-1.21406
AC073342.2	ENSG00000268170.2	0.000617548	0.0157177	-4.53903	-2.17758
AC245036.5	ENSG00000269271.1	3.58e-06	0.000601158	1.22418	0.667803
AC093503.2	ENSG00000269292.1	0.00353127	0.0460856	-4.9001	-1.57956
ARHGAP19-SLIT1	ENSG00000269891.2	0.000302818	0.0100797	-4.66499	-1.1814
AC078795.1	ENSG00000269984.1	0.0023026	0.0355094	1.07771	-0.450463
POC1B-AS1	ENSG00000270344.2	0.0005414	0.0144515	1.07426	-0.538182
AC104695.3	ENSG00000270640.1	6.34e-08	3.77e-05	2.10363	-1.58036
NUDT4P2	ENSG00000271121.2	0.000241853	0.00916853	-5.59522	-1.45135
RPL23AP88	ENSG00000271153.1	0.00320086	0.0434412	-3.49814	-0.356044
HTATSF1P2	ENSG00000271361.1	0.00103408	0.0220656	-4.81553	-1.80279
AC104118.1	ENSG00000271862.1	4.74e-06	0.000742095	1.58983	-1.67858
AP002907.1	ENSG00000272037.1	0.00129108	0.025489	-4.0808	-1.9325
AC005392.3	ENSG00000272396.1	0.000350769	0.0110616	-6.48664	-0.811546
AC026464.6	ENSG00000272617.3	6.66e-05	0.00404109	-2.54352	0.245129
AC115284.1	ENSG00000272762.5	1.78e-05	0.00172456	-3.51623	-0.658488
AC005696.2	ENSG00000272770.1	0.000280806	0.00985865	1.31944	-1.08586
U62317.2	ENSG00000272821.1	0.000231279	0.00893402	1.30534	3.18921
AL022328.2	ENSG00000273137.1	0.00388584	0.0485938	-3.40966	-0.93642
AC010655.4	ENSG00000273184.1	0.00104208	0.0221368	1.75071	-1.20241
AC092953.2	ENSG00000273261.1	5.01e-05	0.00335253	1.17131	0.82927
AC104109.4	ENSG00000273345.5	0.00110795	0.0229213	-4.48014	-1.37612
LINC02019	ENSG00000273356.1	0.00110365	0.0229083	1.10682	0.640432
AC021016.3	ENSG00000273361.1	0.000143774	0.00663223	1.54692	-0.0588585
AL354798.1	ENSG00000273628.1	0.00212564	0.0338575	1.20768	-0.688192
AL139260.2	ENSG00000273637.1	7.3e-06	0.000981199	1.27333	2.13972
CASTOR2	ENSG00000274070.1	0.00259362	0.0384698	1.56723	-1.10028
TBC1D3J	ENSG00000274658.1	2.2e-08	1.85e-05	-6.61366	-0.301758
RF01957	ENSG00000277599.1	1.38e-05	0.00143406	-5.73727	-1.14515
AC239859.6	ENSG00000277702.1	0.000254944	0.00939023	-7.90417	0.867598
AC010542.5	ENSG00000277978.1	0.000199002	0.0080814	1.43282	0.176956
AL133342.1	ENSG00000278231.1	0.00188281	0.0314479	1.24237	-0.830871
MRM1	ENSG00000278619.4	0.000258483	0.00944724	-2.96732	-0.571965
AC079228.1	ENSG00000278943.1	2.88e-07	0.000110961	-5.99574	-0.976474
AGAP14P	ENSG00000279058.2	0.00125561	0.0249549	1.62787	-0.944361
AC007485.2	ENSG00000279059.1	0.000404021	0.0121711	-2.41455	-0.930341
AL807752.6	ENSG00000279073.3	2.46e-05	0.00214689	1.77555	2.45569
AC009303.4	ENSG00000279227.1	0.000114092	0.00578745	1.40756	1.26798
AL158801.5	ENSG00000279392.1	4.64e-09	4.73e-06	-4.91909	-1.08571
AL049776.1	ENSG00000279434.1	0.000695119	0.0167936	-4.59741	-1.25507
AC004623.1	ENSG00000279488.1	5.07e-05	0.00337682	-3.42745	-0.703683
AC020978.9	ENSG00000279649.1	4.69e-05	0.00321928	-3.21901	-0.670909
AC007342.7	ENSG00000279722.1	0.0020015	0.0326797	-3.15256	-1.34959
AC145098.2	ENSG00000279821.1	0.000176781	0.00752191	1.79104	0.104639
AC010894.5	ENSG00000279884.1	0.0005782	0.0151085	1.81066	-1.10555
UCKL1-AS1	ENSG00000280213.1	0.000771593	0.0182091	1.28136	-0.326602
LINC01232	ENSG00000280734.2	0.00352485	0.0460856	-2.99364	-0.711469
AC107959.5	ENSG00000284956.1	3.31e-06	0.000577682	2.19304	1.48389
AL162417.1	ENSG00000285245.1	0.000910319	0.0202495	1.04893	4.93013
POLR2J3_2	ENSG00000285437.1	0.000812091	0.0187004	-1.0047	4.14607
WRB-SH3BGR	ENSG00000285815.1	0.000602918	0.0155971	1.07596	-0.435169
AL133353.2	ENSG00000285932.1	0.00363772	0.0466868	-3.1371	-0.686048

## Sheet: Supplementary Table S2
Supplementary Table S2. Pathway enrichment results of differentially expressed genes.
Term	Database	ID	Input number	Background number	P-Value	Corrected P-Value	Input
protein binding	Gene Ontology	GO:0005515	234	11779	4.24422e-34	1.64888e-30	TRIM10|LIF|HSPB7|CEP170P1|CPD|CASTOR2|LRRC45|SCO2|APOC1|ATP2C2|PLIN2|PLIN3|MAFF|B3GNT5|PPP1R3D|RNF19B|GADD45B|SLC15A4|OAS1|N6AMT1|OAS3|SCNN1D|USP36|ARHGAP24|IRAK3|CLEC7A|WRB|SPAG9|LRRC4|FPR1|FPR2|NOD2|AQP9|SNAPC1|APOBEC3B|SEC24A|HELZ2|LY96|SNAI1|CSNK2A3|GATA3|TDP2|RBM41|MCEMP1|HEMK1|LMTK2|SOCS3|BMX|CXCL8|SLC2A3|MEFV|ADGRG3|MAK|PAIP2B|STX3|CSF2RB|ZBTB3|ANO9|TNFSF14|HLA-C|RASSF2|GSTO2|HIF1A|UBE2D1|…
Immune System	Reactome	R-HSA-168256	81	2096	1.98955e-25	3.86469e-22	CSF2RB|TRIM10|LIF|GNLY|IFNGR2|TNFSF14|HLA-C|JUN|CD58|NCF1|HIF1A|UBE2D1|PLEKHO2|MAP2K1|POLR3B|IFNGR1|IL27|GCA|RSAD2|IFIT1|CD96|CLEC4E|FCER1G|NCF2|PELI1|ASAH1|SLC11A1|BRI3|TNFRSF12A|NEDD4|SOCS3|OAS1|HBEGF|OAS3|ISG15|NOD2|MNDA|TNFRSF8|ATP6V1B2|CLEC7A|PLAUR|CRISPLD2|CD63|TNFRSF6B|SIRPA|TICAM1|FPR1|FPR2|PRKCD|IFIH1|IRF7|C3|FLT3LG|FRS3|LY96|RASA4|LCP2|VASP|RNF19B|GATA3|SLC15A4|MCEMP1|VEGFA|IRF6|OLR1|VA…
cytosol	Gene Ontology	GO:0005829	117	5095	1.92855e-18	2.49747e-15	LIF|CPD|CASTOR2|POLR3B|SCO2|PLIN2|PLIN3|TKTL1|OAS1|N6AMT1|OAS3|ARHGAP24|ADAL|ZNF268|WRB|SPAG9|SEC24A|SNAI1|CSNK2A3|USP36|LMTK2|SOCS3|MEFV|GLT1D1|LRRC45|GRIP2|RASSF2|HIF1A|UBE2D1|SETBP1|TPK1|SAMSN1|ARL4C|IFIT1|BMF|AHNAK|JUN|STARD8|BCDIN3D|PIK3R5|ISG15|BMX|TXNRD1|GCA|PARP9|SIRT5|NUDT5|SHB|DENND5A|SMYD3|CEP295NL|ABHD14B|PLEK|GSTO2|IRF7|IRF6|PLSCR1|VAV1|CAMKK2|SORT1|TBC1D2|EIF4A3|NCF2|NCF1|NAMPT|C15o…
plasma membrane	Gene Ontology	GO:0005886	108	4619	1.93452e-17	1.8789e-14	SLC6A6|CPD|CCRL2|LRRC45|ATP9A|ATP2C2|PLIN2|CD96|CACNA1E|OAS3|IRAK3|CLEC7A|SIRPA|MCEMP1|FPR1|FPR2|CHM|AQP9|LY96|OMG|SLC15A4|ACSL1|SLC2A3|ADGRG3|GRIP2|CD3E|CSF2RB|ANO9|TNFSF14|HLA-C|RASSF2|DOCK4|MGST2|SLC31A1|SLC31A2|IFNGR1|IFNGR2|KREMEN1|TNFRSF12A|ARL4C|BMF|SLC11A1|AHNAK|CEL|IGHV1-2|PIK3R5|SCNN1D|TNFRSF8|BMX|GCA|TMEM170B|SHB|DCUN1D3|PLEK|PLXNC1|PLSCR1|CABP7|SLC22A4|SKAP1|SIGIRR|SORT1|CD83|GAS7|NCF…
Innate Immune System	Reactome	R-HSA-168249	46	1043	1.32674e-16	1.03087e-13	NCF2|IFIH1|GNLY|HLA-C|PLAUR|CD58|NCF1|UBE2D1|LY96|MAP2K1|POLR3B|TICAM1|FCER1G|PELI1|ASAH1|SLC11A1|BRI3|JUN|ISG15|NOD2|MNDA|IRAK3|ATP6V1B2|CLEC7A|GCA|CRISPLD2|CD63|SIRPA|FPR1|FPR2|PRKCD|C3|PLEKHO2|LCP2|SLC15A4|MCEMP1|IRF7|OLR1|VAV1|CLEC4E|CLEC4D|SLC2A3|MEFV|ADGRG3|SIGIRR|FOLR3
Cytokine Signaling in Immune system	Reactome	R-HSA-1280215	40	836	1.1353e-15	7.35106e-13	CSF2RB|TRIM10|LIF|IL27|TNFSF14|HLA-C|NEDD4|HIF1A|MAP2K1|IFNGR1|IFNGR2|TNFRSF12A|RSAD2|IFIT1|PELI1|JUN|OAS1|HBEGF|OAS3|TNFRSF8|NOD2|IRAK3|TNFRSF6B|FPR1|PRKCD|FLT3LG|FRS3|RASA4|GATA3|ISG15|IRF7|IRF6|SOCS3|VAV1|CXCL8|STX3|IFI6|SIGIRR|VEGFA|EIF4A3
integral component of membrane	Gene Ontology	GO:0016021	82	3643	2.93482e-12	1.62883e-09	PGAP1|CLEC4D|SEMA6A|ANO9|TMEM170B|PLAUR|RAB5IF|TMCO3|ZDHHC18|SLC2A11|MGST2|SLC25A34|MBOAT1|REELD1|IFNGR1|ATP9A|ATP2C2|TREML2|KREMEN1|TNFSF14|SLC6A6|B3GNT5|NAT14|RNF170|TRBC1|TRBC2|CLEC7A|BRI3|RNF19B|CEL|ASPH|PTPRE|PLEKHB2|TNFRSF8|FUT7|LINC00862|ATP6V1B2|UPK3BL1|B4GALT5|TMEM53|IFNGR2|MCEMP1|ST3GAL2|CARD19|WRB|FAM210A|SCNN1D|FPR1|FPR2|CPLANE1|MGAT1|SMIM35|FLT3LG|HILPDA|OMA1|ABHD2|TMEM184B|AQP9|ST6G…
cytoplasm	Gene Ontology	GO:0005737	93	4624	3.33867e-11	1.62134e-08	TRIM10|CPD|CCRL2|PLIN3|GADD45B|ROPN1L|OAS1|OAS3|TDP2|ISG15|ZNF268|TDRD9|FAM210A|SPAG9|FPR1|FPR2|IFRD1|HELZ2|SNAI1|RNF19B|USP36|MEFV|FKBP1C|MAK|PAIP2B|TNFSF14|RASSF2|HIF1A|UBE2D1|SAMSN1|AK4|ARL4C|IFIT1|CLEC7A|AHNAK|CEL|BCDIN3D|PIK3R5|TNFRSF8|GDF15|TXNRD1|GCA|ARHGEF37|PARP9|NCF1C|PLEK|BNIP3|IRF7|IRF6|PLSCR1|CD96|VEGFA|CEP19|GAS7|NCF1|NEDD4|IFI44L|PTTG1|SKAP1|SPATS2L|CATIP|IRAK3|CXorf21|CAMKMT|RRAGD…
Neutrophil degranulation	Reactome	R-HSA-6798695	24	478	2.81555e-10	1.21538e-07	HLA-C|PLAUR|CD58|FCER1G|ASAH1|SLC11A1|BRI3|MNDA|GCA|CRISPLD2|CD63|SIRPA|FPR1|FPR2|PRKCD|C3|PLEKHO2|SLC15A4|MCEMP1|OLR1|CLEC4D|SLC2A3|ADGRG3|FOLR3
neutrophil degranulation	Gene Ontology	GO:0043312	24	482	3.30144e-10	1.28261e-07	HLA-C|PLAUR|CD58|FCER1G|ASAH1|SLC11A1|BRI3|MNDA|GCA|CRISPLD2|CD63|SIRPA|FPR1|FPR2|PRKCD|C3|PLEKHO2|SLC15A4|MCEMP1|OLR1|CLEC4D|SLC2A3|ADGRG3|FOLR3
Interferon Signaling	Reactome	R-HSA-913531	16	194	3.82797e-10	1.35197e-07	TRIM10|IRF7|IRF6|SOCS3|IFI6|NEDD4|PRKCD|OAS1|HLA-C|OAS3|ISG15|IFIT1|IFNGR2|RSAD2|EIF4A3|IFNGR1
response to virus	Gene Ontology	GO:0009615	12	104	1.91013e-09	6.18404e-07	IFIH1|PIM2|IRF7|RSAD2|OAS1|OAS3|IFNGR1|IFNGR2|IRAK3|IFI44|GATA3|IFIT1
nucleoplasm	Gene Ontology	GO:0005654	74	3630	3.26352e-09	9.7529e-07	SLC2A11|PHF13|TLE3|NBN|RASSF2|HIF1A|UBE2D1|HSPB7|POLR3B|SETBP1|WRB|APOBEC3B|MAFF|CAMKMT|BCDIN3D|SNAI1|TSEN2|ABHD14B|ST6GALNAC3|BAIAP2L1|H1FX|JUN|OAS1|OAS3|ZNF436|ISG15|USP36|HILPDA|MNDA|GZF1|BMX|BNIP3|TXNRD1|CSNK2A3|RRAGD|SKAP1|SPATS2L|PARP9|TFEC|TJP3|NR4A3|ADH1B|RPS28|GTF2H4|SETD9|TBC1D2|SNAPC1|HIST3H2BB|SKIL|HELZ2|SMYD3|TSEN54|ORC1|SNRPF|GATA3|TDP2|IRF6|TSEN34|ZNF613|IRF7|SLC40A1|OLR1|PLSCR1|PR…
Interferon alpha/beta signaling	Reactome	R-HSA-909733	10	67	4.63221e-09	1.19974e-06	IRF7|IRF6|SOCS3|IFI6|OAS1|HLA-C|OAS3|ISG15|RSAD2|IFIT1
defense response to virus	Gene Ontology	GO:0051607	15	200	4.54602e-09	1.19974e-06	IFI44L|IFIH1|IRF7|PARP9|PLSCR1|IFI6|APOBEC3B|OAS1|OAS3|TICAM1|ISG15|POLR3B|RSAD2|IFIT1|BNIP3
Herpes simplex virus 1 infection	KEGG PATHWAY	hsa05168	22	492	1.17314e-08	2.84852e-06	IFIH1|ZNF282|TNFSF14|HLA-C|ZNF234|ZNF230|IFNGR1|IFNGR2|TICAM1|BID|OAS1|ZNF557|OAS3|ZNF436|C3|ZNF268|ZNF222|ZNF613|IRF7|SOCS3|ZNF841|ZNF133
Influenza A	KEGG PATHWAY	hsa05164	13	167	3.2453e-08	7.41646e-06	TICAM1|IFIH1|IRF7|SOCS3|CXCL8|BID|MAP2K1|OAS1|OAS3|NXT1|IFNGR1|IFNGR2|RSAD2
Interferon gamma signaling	Reactome	R-HSA-877300	10	90	5.98126e-08	1.16186e-05	TRIM10|IRF7|IRF6|SOCS3|HLA-C|PRKCD|OAS1|OAS3|IFNGR1|IFNGR2
type I interferon signaling pathway	Gene Ontology	GO:0060337	9	66	5.58968e-08	1.16186e-05	IRF7|IRF6|IFI6|OAS1|HLA-C|OAS3|ISG15|RSAD2|IFIT1
nucleus	Gene Ontology	GO:0005634	91	5208	5.75742e-08	1.16186e-05	PLIN2|MAFF|TKTL1|GADD45B|OAS1|N6AMT1|OAS3|USP36|IRAK3|ZNF268|TMEM53|TDRD9|WRB|HIST3H2BB|IFRD1|SNAI1|CSNK2A3|GATA3|TDP2|ZNF841|TSPY26P|MEFV|MAK|HSPB6|RRAGD|RASSF2|HIF1A|UBE2D1|SAMSN1|ID1|ARL4C|EGR3|AHNAK|JUN|PIK3R5|ISG15|GDF15|ZNF282|ZNF222|PARP9|SIRT5|STAG3|NUDT5|SMYD3|ORC1|BNIP3|IRF7|IRF6|PLSCR1|ACAD9|EIF4A3|TLE3|FAM120C|ZNF234|ZNF230|PHTF1|H1FX|ZNF436|NBN|C9orf129|PTTG1|RALGDS|CATIP|C15orf48|NA…
Metabolism	Reactome	R-HSA-1430728	48	2075	8.14567e-08	1.50695e-05	PPCDC|NAMPT|HILPDA|GLUD2|MGST2|MBOAT1|DHFR2|SCO2|TPK1|SLC25A13|PLIN3|ASAH1|RGL1|PLIN2|CACNA1E|N6AMT1|PIK3R5|ADAL|BMX|B4GALT5|TXNRD1|ST3GAL2|PARP9|PDSS2|ACBD6|NUDT5|RPS28|ABHD14B|SEC24A|HELZ2|ACOT9|PLA2G4A|GK|SLA|GSTO2|ALDH4A1|SDS|ACAD9|SUCLA2|ACSL1|SLC2A3|PFKFB4|AK4|FUT7|ADH1B|ABCA1|RBP4|COX15
innate immune response	Gene Ontology	GO:0045087	22	558	9.77524e-08	1.72622e-05	TRIM10|NCF1|NCF2|IFIH1|POLR3B|TICAM1|FCER1G|SDHAF4|TRBC1|TRBC2|CLEC7A|IGHV1-2|NOD2|PARP9|LY96|GATA3|IRF7|IFI6|CLEC4E|CLEC4D|APOBEC3B|MEFV
integral component of plasma membrane	Gene Ontology	GO:0005887	36	1380	2.55977e-07	4.32379e-05	CSF2RB|SEMA6A|SLC6A6|HLA-C|PLAUR|CD58|CHRNA10|CCRL2|SLC31A1|SLC31A2|IFNGR1|IFNGR2|SLC25A13|FLT1|FCER1G|SLC11A1|CD83|CEL|HBEGF|JAG1|CD63|SIRPA|CHM|AQP9|LMTK2|PLXNC1|SLC40A1|OLR1|PLSCR1|CD96|SLC17A5|SLC2A3|SLC22A4|ADGRG3|ABCA1|CD3E
Immune system diseases	KEGG DISEASE		15	278	2.70441e-07	4.37777e-05	NCF2|NCF1|TNFRSF6B|CLEC7A|IFIH1|GATA3|SLC22A4|MEFV|ISG15|IFNGR1|IFNGR2|NOD2|C3|CD3E|NBN
ATP binding	Gene Ontology	GO:0005524	37	1463	3.60232e-07	5.59801e-05	MAP4K1|IFIH1|DNAH10|UBE2D1|ATP2C2|MAP2K1|ATP9A|TPK1|PIM2|FLT1|MAP3K9|CMPK2|OAS1|OAS3|TOR1B|IRAK3|ATP6V1B2|TDRD9|WRB|PEAK1|NOD2|PRKCD|ORC1|HELZ2|CSNK2A3|BMX|LMTK2|SUCLA2|ACSL1|PFKFB4|AK4|SLC22A4|CAMKK2|MAP3K13|ABCA1|MAK|EIF4A3
ficolin-1-rich granule membrane	Gene Ontology	GO:0101003	8	61	4.05323e-07	6.05645e-05	FCER1G|SIRPA|SLC11A1|FPR1|FPR2|CLEC4D|SLC2A3|CD58
Kaposi sarcoma-associated herpesvirus infection	KEGG PATHWAY	hsa05167	12	186	7.28061e-07	0.00010476	TICAM1|IRF7|HLA-C|CXCL8|BID|JUN|MAP2K1|HIF1A|PIK3R5|VEGFA|IFNGR1|C3
interferon-gamma-mediated signaling pathway	Gene Ontology	GO:0060333	8	71	1.16097e-06	0.000161084	IRF7|IRF6|HLA-C|PRKCD|OAS1|OAS3|IFNGR1|IFNGR2
Toll Like Receptor 4 (TLR4) Cascade	Reactome	R-HSA-166016	10	128	1.22715e-06	0.000164396	TICAM1|PELI1|JUN|UBE2D1|MAP2K1|IRF7|SIGIRR|NOD2|LY96|IRAK3
tertiary granule membrane	Gene Ontology	GO:0070821	8	73	1.40707e-06	0.000182215	MCEMP1|FCER1G|OLR1|SIRPA|SLC11A1|FPR2|CLEC4D|SLC2A3
cytokine-mediated signaling pathway	Gene Ontology	GO:0019221	14	282	1.72216e-06	0.000215825	CSF2RB|LIF|VEGFA|SOCS3|VAV1|FPR1|STX3|HIF1A|FLT3LG|IFNGR1|IFNGR2|CXCL8|IRAK3|GATA3
Signaling by Interleukins	Reactome	R-HSA-449147	21	619	1.95924e-06	0.000234732	CSF2RB|LIF|PELI1|SIGIRR|SOCS3|HBEGF|VAV1|FPR1|STX3|NOD2|JUN|HIF1A|VEGFA|MAP2K1|FLT3LG|FRS3|IL27|CXCL8|RASA4|IRAK3|GATA3
mitochondrion	Gene Ontology	GO:0005739	32	1258	2.04568e-06	0.000234732	MAP2K1|DHFR2|SCO2|COX15|TIMM8A|RSAD2|MAFF|FAM210A|TICAM1|SDHAF4|SLC25A13|CMPK2|OAS1|NOD2|HEMK1|TXNRD1|CARD19|MRM1|PARP9|SIRT5|ACOT9|BNIP3|SDS|IFI6|ACAD9|SUCLA2|ACSL1|GLUD2|AK4|SLC22A4|PPIF|BID
protein autophosphorylation	Gene Ontology	GO:0046777	11	170	2.05428e-06	0.000234732	MAP4K1|MAP3K9|PIM2|LMTK2|PEAK1|CAMKK2|MAP3K13|IRAK3|MAK|BMX|FLT1
defense response to bacterium	Gene Ontology	GO:0042742	12	209	2.30577e-06	0.000255941	FCER1G|GNLY|TRBC1|TRBC2|SLC11A1|CLEC4E|CLEC4D|IGHV1-2|PRKCD|ISG15|NOD2|FPR2
Pathways in cancer	KEGG PATHWAY	hsa05200	19	530	2.81589e-06	0.000303882	GSTO2|CSF2RB|PIM2|RALGDS|CXCL8|BID|ITGA3|JUN|HIF1A|MGST2|MAP2K1|FLT3LG|IFNGR1|IFNGR2|VEGFA|LAMB3|JAG1|GADD45B|TXNRD1
PD-L1 expression and PD-1 checkpoint pathway in cancer	KEGG PATHWAY	hsa05235	8	89	5.5146e-06	0.000572678	TICAM1|JUN|HIF1A|MAP2K1|IFNGR1|IFNGR2|CSNK2A3|CD3E
Toll-like Receptor Cascades	Reactome	R-HSA-168898	10	154	5.80659e-06	0.000572678	TICAM1|PELI1|JUN|UBE2D1|MAP2K1|IRF7|SIGIRR|NOD2|LY96|IRAK3
signal transduction	Gene Ontology	GO:0007165	27	1013	5.81928e-06	0.000572678	CSF2RB|TNFSF14|TLE3|PLAUR|NAMPT|HIF1A|MAP2K1|IFNGR1|CD83|GATA3|HBEGF|TNFRSF8|ARHGAP24|C3|BMX|TXNRD1|FPR1|PRKCD|SHB|FLT3LG|FRS3|GDF15|CXCL8|CHRNA10|RIN2|STARD8|SIGIRR
identical protein binding	Gene Ontology	GO:0042802	34	1456	5.8963e-06	0.000572678	IFIH1|CEL|CPD|NAMPT|FRS3|MGST2|SLC31A1|CASTOR2|TPK1|SLC25A13|FCER1G|BRI3|PEAK1|JUN|ROPN1L|TOR1B|PPCDC|SPAG9|NUDT5|VEGFA|GATA3|BNIP3|GSTO2|MCEMP1|KCTD11|ALDH4A1|SLC40A1|OLR1|CEP170P1|C1QTNF6|ID1|MEFV|MAP3K13|CD3E
specific granule membrane	Gene Ontology	GO:0035579	8	91	6.42213e-06	0.000608536	MCEMP1|OLR1|PLAUR|FPR2|CLEC4D|SLC2A3|ADGRG3|SLC15A4
negative regulation of viral genome replication	Gene Ontology	GO:0045071	6	41	6.67148e-06	0.000617112	PLSCR1|OAS1|OAS3|ISG15|RSAD2|IFIT1
Osteoclast differentiation	KEGG PATHWAY	hsa04380	9	128	9.33641e-06	0.000824717	NCF2|NCF1|SOCS3|SIRPA|JUN|MAP2K1|IFNGR1|IFNGR2|LCP2
Epstein-Barr virus infection	KEGG PATHWAY	hsa05169	11	201	9.34042e-06	0.000824717	IRF7|HLA-C|NEDD4|BID|JUN|CD58|CD3E|OAS1|OAS3|ISG15|GADD45B
inflammatory response	Gene Ontology	GO:0006954	15	381	1.09617e-05	0.000946363	CLEC7A|OLR1|SLC11A1|CD96|FPR1|FPR2|CEL|CCRL2|FUT7|LY96|MEFV|TICAM1|CXCL8|C3|SIGLEC1
positive regulation of apoptotic process	Gene Ontology	GO:0043065	14	335	1.13538e-05	0.0009589	MAP3K9|BMF|VAV1|TNFRSF12A|BID|RASSF2|JUN|DCUN1D3|TNFRSF8|OMA1|MNDA|ZNF268|GADD45B|BNIP3
Gene expression (Transcription)	Reactome	R-HSA-74160	33	1448	1.31568e-05	0.00108753	AUTS2|ZNF234|ZNF222|UBE2D1|POLR3B|SCO2|BID|JUN|BCDIN3D|ZNF557|ZNF436|NBN|JAG1|ZNF282|TXNRD1|RRAGD|TDRD9|NR4A3|GTF2H4|SETD9|SNAPC1|HIST3H2BB|SKIL|ZNF230|SNRPF|GATA3|ZNF613|SOCS3|ZNF268|SLC2A3|VEGFA|ZNF133|EIF4A3
Rap1 signaling pathway	KEGG PATHWAY	hsa04015	11	210	1.37925e-05	0.00111633	RALGDS|VAV1|FPR1|SKAP1|DOCK4|ID1|MAP2K1|VEGFA|LCP2|VASP|FLT1
membrane	Gene Ontology	GO:0016020	42	2075	1.43438e-05	0.00113725	MAP4K1|NCF2|NCF1|HLA-C|CD58|DOCK4|MGST2|MBOAT1|KREMEN1|PLIN3|CCDC126|TRBC1|AHNAK|PIK3R5|OAS1|OAS3|SCNN1D|JAG1|LY6E|WRB|PARP9|SIRPA|MGAT1|FLT3LG|CHRNA10|HELZ2|PLEK|CTSW|PLXNC1|VEGFA|OLR1|PLSCR1|SLC17A5|CLEC4E|ACSL1|FUT7|MAP3K13|SIGIRR|PPIF|BID|EIF4A3|FOLR3
positive regulation of release of cytochrome c from mitochondria	Gene Ontology	GO:0090200	5	28	1.70105e-05	0.00132172	PLAUR|BID|BNIP3|BMF|PPIF
NOD-like receptor signaling pathway	KEGG PATHWAY	hsa04621	10	178	1.91634e-05	0.0014598	TICAM1|IRF7|CXCL8|PRKCD|JUN|OAS3|NAMPT|OAS1|MEFV|NOD2
respiratory burst	Gene Ontology	GO:0045730	4	13	1.98539e-05	0.00148331	NCF2|NCF1|NCF1C|SLC11A1
Hemostasis	Reactome	R-HSA-109582	19	617	2.2169e-05	0.00162503	FCER1G|CD63|OLR1|SIRPA|VAV1|PLAUR|CD58|ITGA3|PRKCD|DOCK4|PIK3R5|VEGFA|SRGN|LCP2|PLA2G4A|PLEK|GATA3|MAFF|CTSW
Signaling by Receptor Tyrosine Kinases	Reactome	R-HSA-9006934	16	458	2.31489e-05	0.00166543	NCF2|NCF1|RALGDS|VAV1|ITGA3|NEDD4|PRKCD|FRS3|HBEGF|SHB|FLT3LG|VEGFA|LAMB3|COL6A2|ATP6V1B2|FLT1
extracellular region	Gene Ontology	GO:0005576	38	1843	2.54707e-05	0.00179916	GCA|LIF|CRISPLD2|PLAUR|APOC1|SRGN|LAMB3|PLIN2|CCDC126|ASAH1|CEL|IGHV1-2|ROPN1L|OAS1|HBEGF|ISG15|MNDA|GDF15|JAG1|TNFRSF6B|HSPB6|ST3GAL2|LY6E|LTBP4|GNLY|PRKCD|C3|FLT3LG|PLEKHO2|PLEK|CTSW|OLR1|CXCL8|GLT1D1|VEGFA|COL6A2|SIGLEC1|FOLR3
Inflammatory bowel disease	NHGRI GWAS Catalog		11	227	2.73718e-05	0.00189892	LIF|SLC11A1|HLA-C|CXCL8|IFIH1|PFKFB4|SLC22A4|IL27|NOD2|TNFRSF6B|CTSW
RNA Polymerase II Transcription	Reactome	R-HSA-73857	30	1316	3.26352e-05	0.00212555	AUTS2|ZNF234|UBE2D1|SCO2|BID|JUN|ZNF557|ZNF436|NBN|JAG1|ZNF282|TXNRD1|RRAGD|ZNF222|NR4A3|GTF2H4|SETD9|SNAPC1|HIST3H2BB|SKIL|ZNF230|SNRPF|GATA3|ZNF613|SOCS3|ZNF268|SLC2A3|VEGFA|ZNF133|EIF4A3
Pontocerebellar hypoplasia	KEGG DISEASE	H00897	4	15	3.18336e-05	0.00212555	TSEN34|TSEN2|SLA|TSEN54
response to bacterium	Gene Ontology	GO:0009617	8	115	3.14865e-05	0.00212555	SLC11A1|SLC17A5|BAIAP2L1|C15orf48|C3|TRAV13-1|IFI44|BNIP3
metal ion binding	Gene Ontology	GO:0046872	44	2298	3.2827e-05	0.00212555	OMA1|PHF13|ZNF234|ZNF222|ZNF230|POLR3B|ATP2C2|LONRF3|TIMM8A|RSAD2|FAHD2B|KLF10|RNF170|CLEC7A|EGR3|OAS1|ZNF557|OAS3|ZNF436|ADAL|GZF1|BMX|B4GALT5|ZBTB3|HERC2P3|ITGA3|WRB|RUFY4|ORC1|HELZ2|SMYD3|RASA4|SNAI1|RNF19B|ZNF268|ZNF613|VAV1|ZNF841|PRKCD|CLEC4D|MAP3K13|TKTL1|MAK|ZNF133
Hepatitis C	KEGG PATHWAY	hsa05160	9	155	3.90829e-05	0.00244898	TICAM1|IRF7|SOCS3|BID|OAS3|OAS1|MAP2K1|RSAD2|IFIT1
immune response	Gene Ontology	GO:0006955	15	427	3.90344e-05	0.00244898	CD96|LIF|TRBC1|TNFSF14|VAV1|CXCL8|HLA-C|IGHV1-2|CCRL2|IFI44L|IFI6|C3|LCP2|IFI44|CTSW
angiogenesis	Gene Ontology	GO:0001525	11	238	4.13162e-05	0.00254783	CXCL8|CEL|JUN|HIF1A|ID1|SHB|VEGFA|ARHGAP24|JAG1|TNFRSF12A|FLT1
cell surface	Gene Ontology	GO:0009986	18	598	4.82608e-05	0.00289256	FCER1G|ITGA3|CD63|SIRPA|CLEC7A|HLA-C|PLAUR|CD58|CEL|HBEGF|HILPDA|TREML2|SORT1|FLT3LG|NOD2|C3|VEGFA|TNFRSF12A
cellular respiration	Gene Ontology	GO:0045333	4	17	4.83954e-05	0.00289256	NR4A3|SDHAF4|SLC25A13|COX15
Primary immunodeficiency	KEGG DISEASE		9	160	4.93907e-05	0.00290732	NCF2|NCF1|TNFRSF6B|ISG15|IFNGR1|IFNGR2|C3|CD3E|NBN
positive regulation of transcription by RNA polymerase II	Gene Ontology	GO:0045944	27	1159	5.70534e-05	0.00330824	LIF|AUTS2|SKAP1|NAMPT|HIF1A|MAFF|LRP5L|KLF10|SLC11A1|EGR3|JUN|NOD2|JAG1|ZNF268|TFEC|NR4A3|ABHD14B|FLT3LG|HELZ2|SMYD3|GATA3|IRF6|ZNF613|IRF7|SLC40A1|PLSCR1|VEGFA
Toll Like Receptor 7/8 (TLR7/8) Cascade	Reactome	R-HSA-168181	7	93	6.17857e-05	0.00345832	TICAM1|PELI1|JUN|MAP2K1|NOD2|LY96|IRF7
MyD88 dependent cascade initiated on endosome	Reactome	R-HSA-975155	7	93	6.17857e-05	0.00345832	TICAM1|PELI1|JUN|MAP2K1|NOD2|LY96|IRF7
Metabolic pathways	KEGG PATHWAY	hsa01100	31	1433	6.2312e-05	0.00345832	PGAP1|PPCDC|NAMPT|MGST2|MBOAT1|DHFR2|TPK1|B3GNT5|ASAH1|GK|CMPK2|CEL|ATP6V1B2|B4GALT5|ST3GAL2|NUDT5|MGAT1|PLA2G4A|ST6GALNAC3|SLA|GSTO2|ALDH4A1|SDS|SUCLA2|ACSL1|GLUD2|AK4|FUT7|ADH1B|TKTL1|COX15
vascular endothelial growth factor receptor signaling pathway	Gene Ontology	GO:0048010	6	64	6.73531e-05	0.00368545	NCF2|NCF1|VAV1|SHB|VEGFA|FLT1
MyD88:MAL(TIRAP) cascade initiated on plasma membrane	Reactome	R-HSA-166058	7	95	7.00916e-05	0.00373022	PELI1|JUN|MAP2K1|SIGIRR|NOD2|LY96|IRAK3
Toll Like Receptor TLR6:TLR2 Cascade	Reactome	R-HSA-168188	7	95	7.00916e-05	0.00373022	PELI1|JUN|MAP2K1|SIGIRR|NOD2|LY96|IRAK3
Natural killer cell mediated cytotoxicity	KEGG PATHWAY	hsa04650	8	131	7.51177e-05	0.00388508	FCER1G|VAV1|BID|HLA-C|MAP2K1|IFNGR1|IFNGR2|LCP2
SH3 domain binding	Gene Ontology	GO:0017124	8	131	7.51177e-05	0.00388508	NCF1|SIRPA|PLSCR1|SKAP1|DOCK4|PTTG1|VASP|CD3E
invadopodium membrane	Gene Ontology	GO:0071438	3	6	7.60016e-05	0.00388508	PLAUR|CEL|ITGA3
Toll Like Receptor 9 (TLR9) Cascade	Reactome	R-HSA-168138	7	97	7.92874e-05	0.00400041	TICAM1|PELI1|JUN|MAP2K1|NOD2|LY96|IRF7
Toll Like Receptor 2 (TLR2) Cascade	Reactome	R-HSA-181438	7	98	8.4241e-05	0.00404045	PELI1|JUN|MAP2K1|SIGIRR|NOD2|LY96|IRAK3
Toll Like Receptor TLR1:TLR2 Cascade	Reactome	R-HSA-168179	7	98	8.4241e-05	0.00404045	PELI1|JUN|MAP2K1|SIGIRR|NOD2|LY96|IRAK3
MyD88-independent TLR4 cascade	Reactome	R-HSA-166166	7	98	8.4241e-05	0.00404045	TICAM1|IRF7|JUN|UBE2D1|MAP2K1|NOD2|LY96
TRIF(TICAM1)-mediated TLR4 signaling	Reactome	R-HSA-937061	7	98	8.4241e-05	0.00404045	TICAM1|IRF7|JUN|UBE2D1|MAP2K1|NOD2|LY96
Platelet activation, signaling and aggregation	Reactome	R-HSA-76002	11	260	8.82047e-05	0.00417897	FCER1G|CD63|VAV1|PRKCD|PIK3R5|VEGFA|SRGN|LCP2|PLA2G4A|PLEK|CTSW
Generic Transcription Pathway	Reactome	R-HSA-212436	27	1193	9.10449e-05	0.00426156	AUTS2|ZNF234|ZNF230|SCO2|BID|JUN|ZNF557|ZNF436|NBN|JAG1|ZNF268|TXNRD1|RRAGD|ZNF222|NR4A3|GTF2H4|SETD9|HIST3H2BB|SKIL|UBE2D1|GATA3|ZNF613|SOCS3|ZNF282|SLC2A3|VEGFA|ZNF133
Golgi apparatus	Gene Ontology	GO:0005794	24	1002	9.78062e-05	0.00452354	NCF1|HLA-C|RASSF2|ZDHHC18|DOCK4|MAP2K1|SRGN|PLIN3|B3GNT5|NEDD4|RSAD2|NOD2|GDF15|HSPB6|CAMKMT|MGAT1|PLA2G4A|CDK5RAP2|LMTK2|PLSCR1|ID1|FUT7|ABCA1|SORT1
electron transport chain	Gene Ontology	GO:0022900	6	69	9.92562e-05	0.00453659	NCF2|NCF1|ALDH4A1|ASPH|C15orf48|TXNRD1
Measles	KEGG PATHWAY	hsa05162	8	138	0.000105919	0.00478482	IFIH1|IRF7|BID|JUN|OAS1|OAS3|CSNK2A3|CD3E
positive regulation of autophagy of mitochondrion	Gene Ontology	GO:1903599	3	7	0.000107781	0.00481297	CAMKK2|HIF1A|BNIP3
Chagas disease (American trypanosomiasis)	KEGG PATHWAY	hsa05142	7	103	0.000112941	0.00498607	TICAM1|CXCL8|JUN|IFNGR1|IFNGR2|C3|CD3E
C-type lectin receptor signaling pathway	KEGG PATHWAY	hsa04625	7	104	0.000119536	0.00518539	FCER1G|CLEC7A|EGR3|CLEC4E|CLEC4D|JUN|PRKCD
T cell activation	Gene Ontology	GO:0042110	5	44	0.000120125	0.00518539	TREML2|CLEC7A|NEDD4|CD3E|TNFSF14
mitochondrial matrix	Gene Ontology	GO:0005759	13	370	0.000126358	0.00539452	SDHAF4|MRM1|ALDH4A1|SIRT5|SUCLA2|GLUD2|AK4|DHFR2|PDSS2|SCO2|ACOT9|PPIF|METTL15
Signaling by VEGF	Reactome	R-HSA-194138	7	106	0.000133666	0.00546622	NCF2|NCF1|VAV1|PRKCD|SHB|VEGFA|FLT1
Other immune system diseases	KEGG DISEASE		5	45	0.000132402	0.00546622	SLC22A4|MEFV|CLEC7A|IFIH1|NOD2
response to organic cyclic compound	Gene Ontology	GO:0014070	5	45	0.000132402	0.00546622	CD83|ACSL1|PLIN2|NAMPT|EIF4A3
positive regulation of phagocytosis	Gene Ontology	GO:0050766	5	45	0.000132402	0.00546622	FCER1G|CLEC7A|FPR2|SIRPA|SLC11A1
Leishmaniasis	KEGG PATHWAY	hsa05140	6	74	0.000142144	0.0057524	NCF2|NCF1|JUN|IFNGR1|IFNGR2|C3
tRNA splicing II	BioCyc	PWY-7803	3	8	0.000147117	0.00584852	TSEN34|TSEN2|TSEN54
Metabolism of vitamins and cofactors	Reactome	R-HSA-196854	9	186	0.00014753	0.00584852	GSTO2|PPCDC|PARP9|SLC2A3|NAMPT|PDSS2|DHFR2|RBP4|TPK1
Transport of small molecules	Reactome	R-HSA-382551	19	720	0.000159599	0.00626304	ANO9|SLC2A3|SLC22A15|SLC40A1|SLC11A1|SLC17A5|APOC1|ASPH|SLC2A11|AQP9|SLC22A4|SLC31A1|SCNN1D|ATP9A|ABCA1|ATP2C2|ATP6V1B2|SLC15A4|SLC6A6
Antiviral mechanism by IFN-stimulated genes	Reactome	R-HSA-1169410	6	77	0.000174184	0.00676704	NEDD4|OAS1|OAS3|ISG15|EIF4A3|IFIT1
Toll receptor signaling pathway	PANTHER	P00054	5	50	0.000208819	0.0080323	LY96|IRAK3|MAP2K1|JUN|TICAM1
cellular response to vascular endothelial growth factor stimulus	Gene Ontology	GO:0035924	4	27	0.000235409	0.00896633	EGR3|SEMA6A|VEGFA|FLT1
Focal adhesion	KEGG PATHWAY	hsa04510	9	199	0.000238764	0.00900579	VAV1|ITGA3|JUN|MAP2K1|VEGFA|LAMB3|COL6A2|VASP|FLT1
protein phosphorylation	Gene Ontology	GO:0006468	14	451	0.000242835	0.0090713	MAP4K1|MAP3K9|PIM2|LMTK2|PEAK1|RASSF2|PRKCD|CAMKK2|MAP2K1|MAP3K13|IRAK3|MAK|CSNK2A3|BMX
Cytokine-cytokine receptor interaction	KEGG PATHWAY	hsa04060	11	294	0.000246605	0.00912416	CSF2RB|LIF|IFNGR2|TNFSF14|CXCL8|TNFRSF8|IFNGR1|IL27|GDF15|TNFRSF12A|TNFRSF6B
IFN-gamma/IL-12 axis	KEGG DISEASE	H00089	3	10	0.000251296	0.00912416	ISG15|IFNGR1|IFNGR2
superoxide-generating NADPH oxidase activator activity	Gene Ontology	GO:0016176	3	10	0.000251296	0.00912416	NCF2|NCF1|NCF1C
Angiogenesis	PANTHER	P00005	8	158	0.000255694	0.0091979	JUN|PRKCD|HIF1A|MAP2K1|VEGFA|FRS3|PLA2G4A|JAG1
SLC-mediated transmembrane transport	Reactome	R-HSA-425407	10	249	0.000273408	0.00945664	SLC6A6|SLC11A1|SLC17A5|SLC22A15|SLC2A3|SLC2A11|SLC22A4|SLC31A1|SLC15A4|SLC40A1
Metabolism of water-soluble vitamins and cofactors	Reactome	R-HSA-196849	7	120	0.000275058	0.00945664	GSTO2|PPCDC|PARP9|SLC2A3|NAMPT|DHFR2|TPK1
Obesity-related traits	NHGRI GWAS Catalog		18	691	0.000274625	0.00945664	TSEN34|PHTF1|AUTS2|MIAT|BAIAP2L1|SMYD3|DSC2|RIN2|MNDA|MBOAT1|NXT1|BTBD8|IFNGR2|ARHGAP24|ABHD2|CD83|COX15|METTL15
microglial cell activation	Gene Ontology	GO:0001774	4	28	0.000266961	0.00945664	FPR2|JUN|IFNGR1|NAMPT
cellular defense response	Gene Ontology	GO:0006968	5	53	0.000268498	0.00945664	MNDA|LY96|NCF1|GNLY|NCF2
Signal Transduction	Reactome	R-HSA-162582	46	2689	0.000282112	0.00961409	CSF2RB|NCF2|NCF1|ARHGEF37|TLE3|NEDD4|ITGA3|HIF1A|UBE2D1|MAP2K1|LAMB3|KREMEN1|FLT1|SNAI1|HBEGF|JUN|VEGFA|PIK3R5|ARHGAP24|C3|ATP6V1B2|JAG1|HIST3H2BB|RRAGD|RALGDS|FPR1|FPR2|PRKCD|SHB|RBP4|SKIL|RASA4|PLA2G4A|CCRL2|GATA3|CAMKMT|OMG|SOCS3|VAV1|CXCL8|FRS3|CAMKK2|STARD8|ARHGAP33|FLT3LG|COL6A2
Transport of bile salts and organic acids, metal ions and amine compounds	Reactome	R-HSA-425366	6	85	0.000288006	0.00966384	SLC6A6|SLC11A1|SLC22A15|SLC22A4|SLC31A1|SLC40A1
Yersinia infection	KEGG PATHWAY	hsa05135	7	121	0.000288547	0.00966384	TICAM1|VAV1|CXCL8|JUN|MAP2K1|MEFV|LCP2
FCERI mediated MAPK activation	Reactome	R-HSA-2871796	4	29	0.000301437	0.00992442	VAV1|LCP2|FCER1G|JUN
TRIF-dependent toll-like receptor signaling pathway	Gene Ontology	GO:0035666	4	29	0.000301437	0.00992442	LY96|TICAM1|IRF7|UBE2D1
Hepatitis B	KEGG PATHWAY	hsa05161	8	163	0.000312352	0.0101974	TICAM1|IFIH1|IRF7|CXCL8|BID|JUN|MAP2K1|EGR3
Regulation of IFNG signaling	Reactome	R-HSA-877312	3	12	0.000393984	0.0127552	SOCS3|IFNGR1|IFNGR2
protein glycosylation	Gene Ontology	GO:0006486	6	91	0.000406419	0.0130491	ST3GAL2|B3GNT5|ST6GALNAC3|FUT7|MGAT1|B4GALT5
Th1 and Th2 cell differentiation	KEGG PATHWAY	hsa04658	6	92	0.000429384	0.0132393	JUN|CD3E|IFNGR1|IFNGR2|JAG1|GATA3
TRAF6 mediated induction of NFkB and MAP kinases upon TLR7/8 or 9 activation	Reactome	R-HSA-975138	6	92	0.000429384	0.0132393	TICAM1|PELI1|JUN|MAP2K1|NOD2|LY96
positive regulation of interferon-beta production	Gene Ontology	GO:0032728	4	32	0.000423953	0.0132393	TICAM1|IFIH1|POLR3B|IRF7
cell redox homeostasis	Gene Ontology	GO:0045454	5	59	0.000425763	0.0132393	NCF2|NCF1|SLC11A1|NME8|TXNRD1
regulation of lipid metabolic process	Gene Ontology	GO:0019216	6	92	0.000429384	0.0132393	RGL1|ACSL1|HELZ2|ABCA1|PLIN2|TXNRD1
Toll Like Receptor 3 (TLR3) Cascade	Reactome	R-HSA-168164	6	93	0.000453347	0.013751	TICAM1|IRF7|JUN|UBE2D1|MAP2K1|NOD2
Fc gamma R-mediated phagocytosis	KEGG PATHWAY	hsa04666	6	94	0.000478341	0.013751	NCF1|VAV1|PRKCD|MAP2K1|VASP|PLA2G4A
Alcohol consumption	NHGRI GWAS Catalog		3	13	0.000481372	0.013751	OAS3|AUTS2|ADH1B
positive regulation of macroautophagy	Gene Ontology	GO:0016239	4	33	0.000471674	0.013751	PIM2|RUFY4|HIF1A|BNIP3
GTPase activator activity	Gene Ontology	GO:0005096	10	268	0.000476977	0.013751	LLGL2|TBC1D2|JUN|DOCK4|TBC1D7|STARD8|ARHGAP33|ARHGAP24|RASA4|RIN2
small GTPase mediated signal transduction	Gene Ontology	GO:0007264	6	94	0.000478341	0.013751	VAV1|DOCK4|RIN2|RGL1|ARHGAP33|SH2D3A
immunoglobulin mediated immune response	Gene Ontology	GO:0016064	3	13	0.000481372	0.013751	FCER1G|IRF7|PRKCD
regulation of interferon-gamma-mediated signaling pathway	Gene Ontology	GO:0060334	3	13	0.000481372	0.013751	SOCS3|IFNGR1|IFNGR2
superoxide-generating NAD(P)H oxidase activity	Gene Ontology	GO:0016175	3	13	0.000481372	0.013751	NCF2|NCF1|NCF1C
pattern recognition receptor activity	Gene Ontology	GO:0038187	3	13	0.000481372	0.013751	CLEC4E|CLEC7A|NOD2
negative regulation of inflammatory response	Gene Ontology	GO:0050728	6	95	0.000504394	0.0143034	SIRPA|SOCS3|FPR2|PRKCD|MEFV|GATA3
VEGF signaling pathway	PANTHER	P00056	5	62	0.000526477	0.0148215	PLA2G4A|VEGFA|MAP2K1|HIF1A|PRKCD
Coronary heart disease	NHGRI GWAS Catalog		6	96	0.000531538	0.0148563	HLA-C|PLEKHO2|VEGFA|ABCA1|SORT1|FLT1
Tuberculosis	KEGG PATHWAY	hsa05152	8	179	0.000566103	0.0156552	FCER1G|CLEC7A|BID|IFNGR1|IFNGR2|NOD2|C3|CLEC4E
GPVI-mediated activation cascade	Reactome	R-HSA-114604	4	35	0.00057839	0.0156552	VAV1|LCP2|PIK3R5|FCER1G
cellular response to reactive oxygen species	Gene Ontology	GO:0034614	4	35	0.00057839	0.0156552	CAMKK2|NCF1|JUN|NME8
trophoblast giant cell differentiation	Gene Ontology	GO:0060707	3	14	0.000580269	0.0156552	LIF|SNAI1|SOCS3
cellular copper ion homeostasis	Gene Ontology	GO:0006878	3	14	0.000580269	0.0156552	SLC31A1|SLC31A2|SCO2
response to lipopolysaccharide	Gene Ontology	GO:0032496	7	137	0.000586705	0.0157197	CSF2RB|PELI1|SLC11A1|CD96|MGST2|LY96|IRAK3
Choline metabolism in cancer	KEGG PATHWAY	hsa05231	6	99	0.000619828	0.0163812	RALGDS|JUN|HIF1A|SLC22A4|MAP2K1|PLA2G4A
positive regulation of transcription, DNA-templated	Gene Ontology	GO:0045893	15	556	0.000616105	0.0163812	NCF1|SNAI1|PIM2|IRF6|SKAP1|JUN|HIF1A|CAMKK2|MAP2K1|SPP1|CDK5RAP2|IRF7|NAT14|GATA3|PARP9
Human papillomavirus infection	KEGG PATHWAY	hsa05165	11	330	0.000628116	0.0164881	TICAM1|COL6A2|LLGL2|HLA-C|ITGA3|MAP2K1|ISG15|VEGFA|LAMB3|JAG1|ATP6V1B2
ROS and RNS production in phagocytes	Reactome	R-HSA-1222556	4	36	0.000637704	0.0166274	NCF2|ATP6V1B2|NCF1|SLC11A1
Inflammatory bowel disease (IBD)	KEGG PATHWAY	hsa05321	5	65	0.000644111	0.0166825	GATA3|JUN|IFNGR1|IFNGR2|NOD2
NF-kappa B signaling pathway	KEGG PATHWAY	hsa04064	6	100	0.000651651	0.016766	TICAM1|TNFSF14|CXCL8|GADD45B|LY96|CSNK2A3
tRNA splicing, via endonucleolytic cleavage and ligation	Gene Ontology	GO:0006388	3	15	0.000691257	0.0175525	TSEN34|TSEN2|TSEN54
copper ion transport	Gene Ontology	GO:0006825	3	15	0.000691257	0.0175525	SLC31A1|SLC31A2|SCO2
platelet activation	Gene Ontology	GO:0030168	6	102	0.000719083	0.0181405	FCER1G|PLSCR1|VAV1|PRKCD|PIK3R5|LCP2
positive regulation of gene expression	Gene Ontology	GO:0010628	12	391	0.000730169	0.0182267	TICAM1|ITGA3|PLSCR1|CXCL8|SLC11A1|HIF1A|ID1|MAP2K1|VEGFA|IFNGR1|CLEC7A|CD3E
endoplasmic reticulum	Gene Ontology	GO:0005783	22	1018	0.000731883	0.0182267	PGAP1|HLA-C|ZDHHC18|MGST2|MAP2K1|IFNGR2|APOC1|ATP2C2|PLIN2|RSAD2|PHTF1|ASAH1|ASPH|OAS1|TOR1B|CTSW|WRB|PRKCD|PLA2G4A|RNF19B|BNIP3|ACSL1
Fc epsilon RI signaling pathway	KEGG PATHWAY	hsa04664	5	68	0.000780394	0.0191888	VAV1|LCP2|PLA2G4A|FCER1G|MAP2K1
negative regulation of cell population proliferation	Gene Ontology	GO:0008285	12	394	0.000778554	0.0191888	LIF|KLF10|PIM2|IRF6|CXCL8|JUN|MAP2K1|TNFRSF8|ASPH|WRB|ZNF268|GATA3
Toll-like receptor signaling pathway	KEGG PATHWAY	hsa04620	6	104	0.000791787	0.0193465	TICAM1|IRF7|CXCL8|JUN|MAP2K1|LY96
GTPase regulator activity	Gene Ontology	GO:0030695	3	16	0.000814898	0.0197868	RALGDS|SIRPA|RIN2
Type 1 diabetes	NHGRI GWAS Catalog		5	69	0.000830273	0.0200348	HLA-C|IFIH1|C1QTNF6|PHTF1|IL27
Th17 cell differentiation	KEGG PATHWAY	hsa04659	6	107	0.000911329	0.0217562	JUN|HIF1A|CD3E|IFNGR1|IFNGR2|GATA3
positive regulation of interleukin-10 production	Gene Ontology	GO:0032733	4	40	0.000918409	0.0217562	FCER1G|CLEC7A|CD83|NOD2
activation of JUN kinase activity	Gene Ontology	GO:0007257	4	40	0.000918409	0.0217562	MAP4K1|MAP3K9|MAP3K13|SPAG9
Activation of IRF3/IRF7 mediated by TBK1/IKK epsilon	Reactome	R-HSA-936964	3	17	0.000951736	0.022196	LY96|TICAM1|IRF7
Interleukin-4 and Interleukin-13 signaling	Reactome	R-HSA-6785807	6	108	0.000954113	0.022196	LIF|SOCS3|CXCL8|HIF1A|VEGFA|GATA3
apoptotic mitochondrial changes	Gene Ontology	GO:0008637	3	17	0.000951736	0.022196	PPIF|BID|PIM2
MAPK signaling pathway	KEGG PATHWAY	hsa04010	10	295	0.000969718	0.0224247	MAP4K1|GADD45B|JUN|CACNA1E|MAP2K1|MAP3K13|FLT3LG|VEGFA|PLA2G4A|FLT1
HIF-1 signaling pathway	KEGG PATHWAY	hsa04066	6	109	0.000998424	0.0227097	HIF1A|MAP2K1|VEGFA|IFNGR1|IFNGR2|FLT1
Bladder cancer	KEGG PATHWAY	hsa05219	4	41	0.00100026	0.0227097	CXCL8|MAP2K1|VEGFA|HBEGF
proton transmembrane transport	Gene Ontology	GO:1902600	6	109	0.000998424	0.0227097	SLC17A5|TMCO3|C15orf48|ATP2C2|ATP6V1B2|COX15
actin cytoskeleton	Gene Ontology	GO:0015629	9	245	0.00100542	0.0227097	AUTS2|PEAK1|AHNAK|CATIP|SCNN1D|VASP|ZNF268|BAIAP2L1|FLT1
Phagosome	KEGG PATHWAY	hsa04145	7	152	0.00105081	0.0235976	NCF2|NCF1|OLR1|CLEC7A|HLA-C|C3|ATP6V1B2
phosphotyrosine residue binding	Gene Ontology	GO:0001784	4	42	0.00108709	0.0242722	VAV1|SAMSN1|SHB|SOCS3
embryonic hemopoiesis	Gene Ontology	GO:0035162	3	18	0.00110229	0.0244709	FLT3LG|GATA3|HIF1A
electron transfer activity	Gene Ontology	GO:0009055	5	74	0.00111609	0.0246363	ASPH|NCF1|ALDH4A1|NCF2|TXNRD1
TNF signaling pathway	KEGG PATHWAY	hsa04668	6	112	0.00114089	0.0250416	LIF|SOCS3|JUN|MAP2K1|NOD2|JAG1
Toxoplasmosis	KEGG PATHWAY	hsa05145	6	113	0.00119168	0.0260094	PIK3R5|IFNGR1|IFNGR2|LY96|PPIF|LAMB3
PPARA activates gene expression	Reactome	R-HSA-1989781	6	114	0.00124418	0.026951	RGL1|ACSL1|HELZ2|ABCA1|PLIN2|TXNRD1
Pertussis	KEGG PATHWAY	hsa05133	5	76	0.0012487	0.026951	C3|CXCL8|JUN|TICAM1|LY96
positive regulation of superoxide anion generation	Gene Ontology	GO:0032930	3	19	0.00126707	0.0270471	FPR2|PRKCD|CLEC7A
MyD88-independent toll-like receptor signaling pathway	Gene Ontology	GO:0002756	3	19	0.00126707	0.0270471	LY96|TICAM1|UBE2D1
Metabolism of lipids	Reactome	R-HSA-556833	17	728	0.00129695	0.0270485	ASAH1|BMX|RGL1|GK|ACSL1|PIK3R5|HILPDA|MBOAT1|SEC24A|ACBD6|HELZ2|ABCA1|ACOT9|PLA2G4A|PLIN2|PLIN3|TXNRD1
Regulation of lipid metabolism by Peroxisome proliferator-activated receptor alpha (PPARalpha)	Reactome	R-HSA-400206	6	115	0.00129843	0.0270485	RGL1|ACSL1|HELZ2|ABCA1|PLIN2|TXNRD1
Congenital disorders of lipid/glycolipid metabolism	KEGG DISEASE		6	115	0.00129843	0.0270485	PGAP1|ASAH1|ACAD9|POLR3B|ABCA1|GK
positive regulation of GTPase activity	Gene Ontology	GO:0043547	10	307	0.00129422	0.0270485	LLGL2|VAV1|TBC1D2|JUN|DOCK4|TBC1D7|STARD8|ARHGAP33|RASA4|RIN2
cellular response to lipopolysaccharide	Gene Ontology	GO:0071222	7	158	0.00130195	0.0270485	TICAM1|SIRPA|CXCL8|CMPK2|ABCA1|NOD2|LY96
T cell activation	PANTHER	P00053	5	78	0.0013926	0.0287779	VAV1|LCP2|MAP2K1|JUN|CD3E
blood vessel morphogenesis	Gene Ontology	GO:0048514	3	20	0.00144656	0.0292702	ID1|NEDD4|FLT1
necroptotic process	Gene Ontology	GO:0070266	3	20	0.00144656	0.0292702	LY96|PPIF|TICAM1
superoxide metabolic process	Gene Ontology	GO:0006801	3	20	0.00144656	0.0292702	NCF2|NCF1|NCF1C
positive regulation of myoblast fusion	Gene Ontology	GO:1901741	3	20	0.00144656	0.0292702	GDF15|FLT3LG|TNFSF14
outflow tract morphogenesis	Gene Ontology	GO:0003151	4	46	0.00148758	0.0297899	JUN|VEGFA|NEDD4|HIF1A
phosphatidylinositol-3-phosphate binding	Gene Ontology	GO:0032266	4	46	0.00148758	0.0297899	PLA2G4A|NCF1C|NCF1|RUFY4
negative regulation of apoptotic process	Gene Ontology	GO:0043066	13	487	0.00152676	0.0304002	PIM2|SLC40A1|SOCS3|IFI6|PLAUR|BID|ID1|VEGFA|EGR3|PPIF|ZNF268|TNFRSF6B|BNIP3
chemotaxis	Gene Ontology	GO:0006935	6	119	0.00153371	0.0304002	PLAUR|FPR2|CCRL2|MAP2K1|FPR1|CXCL8
positive regulation of cytokine production involved in inflammatory response	Gene Ontology	GO:1900017	3	21	0.00164122	0.0323662	TICAM1|CLEC7A|NOD2
signaling receptor activity	Gene Ontology	GO:0038023	8	214	0.00170347	0.0334241	CSF2RB|PLAUR|FPR2|CEL|TREML2|PVRIG|TNFRSF6B|FOLR3
Adaptive Immune System	Reactome	R-HSA-1280218	17	748	0.00171409	0.0334634	NCF2|NCF1|CD3E|SOCS3|VAV1|HLA-C|NEDD4|CD96|UBE2D1|TREML2|LY96|SEC24A|C3|LCP2|VASP|RNF19B|SIGLEC1
Lysosome	KEGG PATHWAY	hsa04142	6	123	0.00180009	0.0348243	CD63|ASAH1|SLC11A1|SLC17A5|SORT1|CTSW
protein kinase activity	Gene Ontology	GO:0004672	8	216	0.00180172	0.0348243	MAP4K1|MAP3K9|PEAK1|RASSF2|PRKCD|MAP2K1|MAP3K13|MAK
release of cytochrome c from mitochondria	Gene Ontology	GO:0001836	3	22	0.0018515	0.0354339	IFI6|BID|JUN
negative regulation of reactive oxygen species metabolic process	Gene Ontology	GO:2000378	3	22	0.0018515	0.0354339	SIRT5|HIF1A|BNIP3
Osteoarthritis (hip)	NHGRI GWAS Catalog		2	5	0.00196296	0.0354703	DNAH10|IFRD1
peptidyl-tyrosine phosphorylation	Gene Ontology	GO:0018108	6	124	0.00187185	0.0354703	LMTK2|PEAK1|PRKCD|CAMKK2|MAP2K1|FLT1
granzyme-mediated apoptotic signaling pathway	Gene Ontology	GO:0008626	2	5	0.00196296	0.0354703	SRGN|BNIP3
regulation of interferon-gamma production	Gene Ontology	GO:0032649	2	5	0.00196296	0.0354703	ISG15|SIRPA
interleukin-2 production	Gene Ontology	GO:0032623	2	5	0.00196296	0.0354703	FCER1G|SLC11A1
copper ion transmembrane transporter activity	Gene Ontology	GO:0005375	2	5	0.00196296	0.0354703	SLC31A1|SLC31A2
lymphocyte homeostasis	Gene Ontology	GO:0002260	2	5	0.00196296	0.0354703	SKIL|SLC40A1
cytolytic granule	Gene Ontology	GO:0044194	2	5	0.00196296	0.0354703	GNLY|RNF19B
phagolysosome	Gene Ontology	GO:0032010	2	5	0.00196296	0.0354703	NCF2|NCF1
N-formyl peptide receptor activity	Gene Ontology	GO:0004982	2	5	0.00196296	0.0354703	FPR1|FPR2
pattern recognition receptor signaling pathway	Gene Ontology	GO:0002221	2	5	0.00196296	0.0354703	CLEC4E|NOD2
interleukin-10 production	Gene Ontology	GO:0032613	2	5	0.00196296	0.0354703	ISG15|PRKCD
positive regulation of tumor necrosis factor production	Gene Ontology	GO:0032760	4	50	0.00198078	0.0356265	LY96|TICAM1|FCER1G|NOD2
Apoptosis	Reactome	R-HSA-109581	7	172	0.00207062	0.0367343	TICAM1|BMF|BID|PRKCD|OMA1|LY96|BMX
regulation of immune response	Gene Ontology	GO:0050776	8	221	0.002067	0.0367343	IRF7|TRBC1|HLA-C|IGHV1-2|TREML2|CD96|C3|CD3E
mitochondrial inner membrane	Gene Ontology	GO:0005743	11	385	0.00207074	0.0367343	SIRT5|IFI6|ACAD9|RSAD2|SLC25A34|TIMM8A|DHFR2|OMA1|PLA2G4A|SLC25A13|COX15
extracellular exosome	Gene Ontology	GO:0070062	35	2085	0.0020845	0.0368105	HLA-C|CD58|ITGA3|NAMPT|ASAH1|AHNAK|CEL|NEDD4|C3|TNFRSF8|TOR1B|MNDA|ATP6V1B2|TXNRD1|GCA|CRISPLD2|CD63|SIRPA|SPAG9|PRKCD|NUDT5|RPS28|ABHD14B|MGAT1|VASP|GDF15|GSTO2|IRF6|PLSCR1|STX3|BAIAP2L1|SLC2A3|CDK5RAP2|COL6A2|SUCLA2
Autophagy - animal	KEGG PATHWAY	hsa04140	6	128	0.00218073	0.0381629	RRAGD|PRKCD|HIF1A|CAMKK2|MAP2K1|BNIP3
Immunoregulatory interactions between a Lymphoid and a non-Lymphoid cell	Reactome	R-HSA-198933	6	128	0.00218073	0.0381629	HLA-C|CD3E|TREML2|CD96|C3|SIGLEC1
CCKR signaling map	PANTHER	P06959	7	175	0.00227342	0.0391985	CXCL8|JUN|PRKCD|HBEGF|MAP2K1|PLA2G4A|SNAI1
Programmed Cell Death	Reactome	R-HSA-5357801	7	175	0.00227342	0.0391985	TICAM1|BMF|BID|PRKCD|OMA1|LY96|BMX
RHO GTPases Activate NADPH Oxidases	Reactome	R-HSA-5668599	3	24	0.00232063	0.0391985	NCF2|NCF1|PRKCD
IKK complex recruitment mediated by RIP1	Reactome	R-HSA-937041	3	24	0.00232063	0.0391985	LY96|TICAM1|UBE2D1
Anger	NHGRI GWAS Catalog		3	24	0.00232063	0.0391985	TRIM10|MBOAT1|PLEK
Chronic obstructive pulmonary disease-related biomarkers	NHGRI GWAS Catalog		3	24	0.00232063	0.0391985	HLA-C|ATP2C2|AHNAK
positive regulation of interleukin-4 production	Gene Ontology	GO:0032753	3	24	0.00232063	0.0391985	FCER1G|CD3E|GATA3
positive regulation of protein autophosphorylation	Gene Ontology	GO:0031954	3	24	0.00232063	0.0391985	RASSF2|VEGFA|NBN
nucleolus	Gene Ontology	GO:0005730	18	839	0.00233684	0.0393014	HSPB6|TSEN34|SPATS2L|TSEN2|PLSCR1|H1FX|NEDD4|DOCK4|ABHD14B|EIF4A3|SNAPC1|GZF1|TDP2|TSEN54|MNDA|NCF2|USP36|NBN
cell cycle arrest	Gene Ontology	GO:0007050	6	130	0.00234887	0.0393334	RRAGD|IRF6|CXCL8|MAP2K1|NBN|SKIL
keratinocyte differentiation	Gene Ontology	GO:0030216	4	53	0.00241762	0.0402594	MAP2K1|JAG1|ASAH1|IRF6
positive regulation of cell migration	Gene Ontology	GO:0030335	8	227	0.00242489	0.0402594	FLT1|SPAG9|CLEC7A|HBEGF|VEGFA|SNAI1|ZNF268|SEMA6A
positive regulation of angiogenesis	Gene Ontology	GO:0045766	6	131	0.00243651	0.0402801	HSPB6|CXCL8|HIF1A|VEGFA|C3|FLT1
PTK6 promotes HIF1A stabilization	Reactome	R-HSA-8857538	2	6	0.00260027	0.0405705	HBEGF|HIF1A
Uptake and function of diphtheria toxin	Reactome	R-HSA-5336415	2	6	0.00260027	0.0405705	HBEGF|TXNRD1
Vitiligo	NHGRI GWAS Catalog		4	54	0.00257682	0.0405705	HLA-C|TICAM1|IFIH1|C1QTNF6
Schizophrenia or bipolar disorder	NHGRI GWAS Catalog		2	6	0.00260027	0.0405705	HLA-C|IFI44L
positive regulation of interleukin-6 production	Gene Ontology	GO:0032755	5	90	0.00252549	0.0405705	TICAM1|IFIH1|CLEC7A|FCER1G|NOD2
positive regulation of protein-containing complex assembly	Gene Ontology	GO:0031334	4	54	0.00257682	0.0405705	VEGFA|BID|BMF|CLEC7A
positive regulation of innate immune response	Gene Ontology	GO:0045089	3	25	0.00258029	0.0405705	FPR2|POLR3B|PLSCR1
positive regulation of transcription from RNA polymerase II promoter in response to hypoxia	Gene Ontology	GO:0061419	2	6	0.00260027	0.0405705	VEGFA|HIF1A
negative regulation of macrophage apoptotic process	Gene Ontology	GO:2000110	2	6	0.00260027	0.0405705	IRF7|NOD2
negative regulation of lipoprotein lipase activity	Gene Ontology	GO:0051005	2	6	0.00260027	0.0405705	SORT1|APOC1
lung vasculature development	Gene Ontology	GO:0060426	2	6	0.00260027	0.0405705	LIF|ID1
negative regulation of endothelial cell differentiation	Gene Ontology	GO:0045602	2	6	0.00260027	0.0405705	JAG1|ID1
positive regulation of cell-cell adhesion mediated by integrin	Gene Ontology	GO:0033634	2	6	0.00260027	0.0405705	SKAP1|CD3E
otic vesicle development	Gene Ontology	GO:0071599	2	6	0.00260027	0.0405705	WRB|GATA3
Rheumatoid arthritis	KEGG PATHWAY	hsa05323	5	91	0.00264313	0.0410742	CXCL8|ATP6V1B2|VEGFA|JUN|FLT1
Ras signaling pathway	KEGG PATHWAY	hsa04014	8	232	0.00275873	0.0425304	RALGDS|RGL1|MAP2K1|FLT3LG|RASA4|VEGFA|PLA2G4A|FLT1
cell migration	Gene Ontology	GO:0016477	8	232	0.00275873	0.0425304	CD63|PARP9|SIRPA|PEAK1|MEGF9|LAMB3|SNAI1|FLT1
protein kinase binding	Gene Ontology	GO:0019901	12	461	0.00278755	0.0428048	TICAM1|NR4A3|SKAP1|PRKCD|HIF1A|SPDYE2|MAP3K13|NOD2|CDK5RAP2|CD3E|SPDYE2B|ARHGAP33
DNA binding	Gene Ontology	GO:0003677	23	1209	0.00280245	0.0428643	IFIH1|ZNF234|ZNF230|POLR3B|SETBP1|PHTF1|JUN|GATA3|HEMK1|ZNF268|ZBTB3|ZNF222|WRB|NR4A3|ORC1|HIST3H2BB|HELZ2|NAT14|SYCP3|IRF7|IRF6|PLSCR1|ZNF841
Metal ion SLC transporters	Reactome	R-HSA-425410	3	26	0.00285719	0.0431869	SLC31A1|SLC40A1|SLC11A1
GnRH signaling pathway	KEGG PATHWAY	hsa04912	5	93	0.00289024	0.0431869	HBEGF|PLA2G4A|JUN|MAP2K1|PRKCD
positive regulation of cytokine production	Gene Ontology	GO:0001819	3	26	0.00285719	0.0431869	PELI1|HILPDA|SLC11A1
positive regulation of p38MAPK cascade	Gene Ontology	GO:1900745	3	26	0.00285719	0.0431869	NCF1|VEGFA|GADD45B
acrosomal vesicle	Gene Ontology	GO:0001669	5	93	0.00289024	0.0431869	ABHD2|NCF2|BMF|SKIL|SPAG9
lipid droplet	Gene Ontology	GO:0005811	5	93	0.00289024	0.0431869	PLA2G4A|PLIN2|PLIN3|HILPDA|RSAD2
@@Apoptosis	KEGG PATHWAY	hsa04210	6	136	0.00291206	0.0433462	CSF2RB|BID|JUN|MAP2K1|GADD45B|CTSW
Dectin-2 family	Reactome	R-HSA-5621480	3	27	0.0031517	0.0465565	FCER1G|CLEC4D|CLEC4E
Uptake and actions of bacterial toxins	Reactome	R-HSA-5339562	3	27	0.0031517	0.0465565	HBEGF|MAP2K1|TXNRD1
Fluid shear stress and atherosclerosis	KEGG PATHWAY	hsa05418	6	139	0.00322883	0.0472674	GSTO2|NCF2|NCF1|JUN|MGST2|VEGFA
Formyl peptide receptors bind formyl peptides and many other ligands	Reactome	R-HSA-444473	2	7	0.00332149	0.0472674	FPR1|FPR2
Attachment of GPI anchor to uPAR	Reactome	R-HSA-162791	2	7	0.00332149	0.0472674	PGAP1|PLAUR
positive regulation of autophagy	Gene Ontology	GO:0010508	4	58	0.00328556	0.0472674	TICAM1|MEFV|PIM2|BNIP3
transforming growth factor beta receptor signaling pathway	Gene Ontology	GO:0007179	5	96	0.00329161	0.0472674	GDF15|LTBP4|JUN|SKIL|ID1
positive regulation of dendritic cell antigen processing and presentation	Gene Ontology	GO:0002606	2	7	0.00332149	0.0472674	SLC11A1|NOD2
positive regulation of T-helper 2 cell cytokine production	Gene Ontology	GO:2000553	2	7	0.00332149	0.0472674	GATA3|RSAD2
positive regulation of integrin activation	Gene Ontology	GO:0033625	2	7	0.00332149	0.0472674	SKAP1|PLEK
negative regulation of MyD88-independent toll-like receptor signaling pathway	Gene Ontology	GO:0034128	2	7	0.00332149	0.0472674	LY96|TICAM1
positive regulation of glucose transmembrane transport	Gene Ontology	GO:0010828	2	7	0.00332149	0.0472674	C3|NR4A3
C-type lectin receptors (CLRs)	Reactome	R-HSA-5621481	6	140	0.00333992	0.0473562	FCER1G|CLEC7A|CLEC4E|CLEC4D|PRKCD|UBE2D1
VEGFA-VEGFR2 Pathway	Reactome	R-HSA-4420097	5	97	0.00343388	0.0480652	VAV1|NCF2|NCF1|SHB|PRKCD
Interferon-gamma signaling pathway	PANTHER	P00035	3	28	0.00346416	0.0480652	SOCS3|IFNGR1|IFNGR2
integrin-mediated signaling pathway	Gene Ontology	GO:0007229	5	97	0.00343388	0.0480652	VAV1|PLEK|FCER1G|ITGA3|ISG15
enzyme binding	Gene Ontology	GO:0019899	10	353	0.00344765	0.0480652	PLAUR|PARP9|PLSCR1|NEDD4|JUN|PRKCD|HIF1A|MAP3K13|NOD2|SORT1
signaling receptor binding	Gene Ontology	GO:0005102	10	353	0.00344765	0.0480652	PLXNC1|LIF|TNFSF14|PLAUR|CD58|HILPDA|FLT3LG|CHRNA10|ABCA1|C3
aortic valve morphogenesis	Gene Ontology	GO:0003180	3	28	0.00346416	0.0480652	SNAI1|JAG1|GATA3
positive regulation of epithelial cell proliferation	Gene Ontology	GO:0050679	4	59	0.00348149	0.0481337	NR4A3|ID1|VEGFA|NOD2

## Sheet: Supplementary Table S3
Supplementary Table S3. Reported pathogenic SNV/INDELs in CTCF gene (NM_006565.3).
Chromosome	Location	cDNAchange	Aachange
16	67644733 - 67644737	c.-3_2delinsTC	p.Met1del
16	67644881 - 67644882	c.148dup	p.Val50fs
16	67645015	c.280C>T	p.Gln94Ter
16	67645026 - 67645027	c.292_293del	p.Leu98fs
16	67645063 - 67645064	c.329dup	p.Gly111fs
16	67645109 - 67645110	c.375dup	p.Val126fs
16	67645347 - 67645350	c.615_618del	p.Lys206fs
16	67645412	c.677A>G	p.Tyr226Cys
16	67645422	c.688del	p.Glu230fs
16	67645507 - 67645510	c.773_776del	p.Lys258fs
16	67645509 - 67645512	c.778_781del	p.Lys260fs
16	67645852	c.782-2A>G
16	67645853	c.782-1G>A
16	67645853	c.782-1G>T
16	67645853	c.782-1G>C
16	67645873 - 67645874	c.804_805del	p.Cys268_Glu269delinsTer
16	67645920	c.848G>A	p.Arg283His
16	67645938 - 67645939	c.867_868dup	p.Asp290fs
16	67645953	c.881A>C	p.His294Pro
16	67650653	c.958C>G	p.Arg320Gly
16	67650674	c.979T>A	p.Cys327Ser
16	67650701	c.1006G>C	p.Glu336Gln
16	67650711	c.1016G>A	p.Arg339Gln
16	67650719	c.1024C>T	p.Arg342Cys
16	67650720	c.1025G>A	p.Arg342His
16	67650774	c.1079G>T	p.Ser360Ile
16	67654615	c.1102C>T	p.Arg368Cys
16	67654616	c.1103G>A	p.Arg368His
16	67654630	c.1117C>G	p.His373Asp
16	67654631	c.1118A>C	p.His373Pro
16	67654632	c.1119T>A	p.His373Gln
16	67654643	c.1130G>A	p.Arg377His
16	67654646	c.1133C>T	p.Pro378Leu
16	67654681	c.1168G>A	p.Asp390Asn
16	67654695 - 67654696	c.1186dup	p.Arg396fs
16	67655357 - 67655360	c.1223_1226del	p.Glu408fs
16	67655363	c.1226G>A	p.Cys409Tyr
16	67655480	c.1343G>A	p.Arg448Gln
16	67660465	c.1365C>G	p.His455Gln
16	67660501 - 67660514	c.1402_1415del	p.Lys467_Lys468insTer
16	67662453	c.1699C>T	p.Arg567Trp
16	67670715	c.1960C>T	p.Arg654Ter
16	67670745	c.1990C>T	p.Gln664Ter
16	67657695	c.1357+2201_1518+520del	p.Val454Glufs*23
16	67645346	c.612delAAAG	p.Lys206Profs*13
16	67650750	c.1054_1055insA	p.C353Vfs*56
16	67650697	c.1004del	p.Gly335Glufs*27
16	67671590	c.2000-1G>A
16	67655381	c.1244G>A	p.Arg415Gln
16	67650724	c.1029C>A	p.Tyr343*
16	67654607	c.1094A>G	p.Lys365Arg
16	67654642	c.1129C>T	p.Arg377Cys
16	67650731	c.1037delC	p.His347Thrfs*15
16	67654625	c.1112G>C	p.Arg371Pro
